# Supplementary material for: Dataset of serum proteomic spectra from tuberculosis patients detected by Raman spectroscopy and surface-enhanced Raman spectroscopy
Source: Data Brief. 2019 Nov 26;28:104891. doi: 10.1016/j.dib.2019.104891 (PMC6906700; doi:10.1016/j.dib.2019.104891)
Supplement: Multimedia component 1 [file mmc1.xlsx]

## Sheet: RS532
	Supplementary Table: Table S1: Raw data of peak intensities at each peak position generated from RS and SERS from all TB-infection categories.
RS 532 nm
Sample names	groups	179.568	181.512	183.453	185.395	187.336	189.275	191.215	193.154	195.094	197.033	198.971	200.908	202.846	204.781	206.719	208.654	210.59	212.523	214.457	216.393	218.324	220.258	222.189	224.121	226.053	227.984	229.914	231.844	233.773	235.703	237.631	239.559	241.486	243.414	245.34	247.268	249.193	251.117	253.043	254.967	256.891	258.814	260.736	262.658	264.58	266.502	268.424	270.344
HC4002	HC	0.058043	0.047805	0.031439	0.052827	0.039863	0.049907	0.044148	0.049463	0.04222	0.018406	0.047473	0.035887	0.031551	0.030034	0.024671	0.033161	0.047614	0.040709	0.034391	0.036494	0.026785	0.036242	0.03598	0.02957	0.032889	0.046189	0.030719	0.032708	0.051614	0.031579	0.028276	0.051618	0.042247	0.048817	0.04539	0.05822	0.054297	0.066651	0.05746	0.050722	0.074166	0.085494	0.093642	0.09078	0.108387	0.115669	0.089009	0.081651
	HC	0.107335	0.093342	0.103085	0.091719	0.071561	0.104192	0.096174	0.081817	0.078287	0.07874	0.095312	0.067342	0.05064	0.076355	0.059507	0.058665	0.090817	0.056761	0.061547	0.077165	0.07899	0.063607	0.092073	0.043963	0.084216	0.083144	0.067786	0.054929	0.10211	0.090097	0.084661	0.112893	0.075781	0.066804	0.063509	0.080911	0.102543	0.110092	0.087696	0.097344	0.11393	0.107809	0.11622	0.121387	0.164195	0.152005	0.129196	0.124675
	HC	0.053816	0.052437	0.042871	0.064361	0.031299	0.045848	0.041101	0.05655	0.045937	0.017892	0.047332	0.052083	0.039178	0.029046	0.025175	0.033327	0.043827	0.03535	0.025503	0.027611	0.048545	0.046843	0.030514	0.025941	0.035392	0.046771	0.032433	0.058696	0.055511	0.046078	0.050995	0.044482	0.056492	0.056999	0.055142	0.047837	0.06267	0.076612	0.070115	0.069015	0.071555	0.07569	0.096152	0.101737	0.110756	0.113026	0.094245	0.091004
	HC	0.057478	0.040792	0.044502	0.045347	0.037937	0.050278	0.035336	0.035659	0.031873	0.035393	0.024503	0.03331	0.026885	0.028398	0.027746	0.026877	0.048745	0.027638	0.024352	0.027313	0.030755	0.028728	0.036367	0.035397	0.035133	0.030476	0.03204	0.028958	0.045789	0.048023	0.051867	0.040174	0.051905	0.055594	0.059783	0.049151	0.068181	0.070175	0.064847	0.08009	0.07896	0.088248	0.099459	0.107291	0.101078	0.104554	0.098542	0.101612
	HC	0.054963	0.054314	0.042851	0.049931	0.043166	0.048169	0.030707	0.03687	0.028403	0.038419	0.031742	0.033262	0.033109	0.024402	0.02514	0.032164	0.026126	0.027834	0.034181	0.024479	0.032597	0.032904	0.026255	0.025543	0.044285	0.040704	0.028713	0.042964	0.050232	0.040499	0.041235	0.05168	0.053233	0.044251	0.059652	0.040885	0.054489	0.065689	0.058201	0.070057	0.076893	0.087311	0.090096	0.098667	0.109853	0.103555	0.093252	0.091461
	HC	0.088005	0.085318	0.071387	0.072345	0.069522	0.056667	0.052784	0.040775	0.051634	0.042625	0.040232	0.04067	0.018017	0.028556	0.03768	0.035726	0.037534	0.044731	0.038186	0.031516	0.043237	0.043741	0.03683	0.036674	0.048269	0.053995	0.041758	0.035106	0.06522	0.050327	0.053499	0.062643	0.058519	0.056339	0.062474	0.070428	0.071573	0.084219	0.082479	0.098678	0.104207	0.122772	0.119066	0.147209	0.139399	0.142138	0.142524	0.139909
	HC	0.08919	0.075075	0.08923	0.082135	0.088674	0.094928	0.095887	0.072001	0.082152	0.028217	0.085395	0.058081	0.059475	0.054036	0.057743	0.059755	0.046086	0.078517	0.06516	0.057023	0.07483	0.056255	0.063149	0.069673	0.054404	0.068692	0.090417	0.04363	0.08141	0.075946	0.070615	0.086511	0.088991	0.099522	0.077566	0.088851	0.085406	0.097124	0.08832	0.115114	0.106378	0.130245	0.094417	0.127396	0.13144	0.167895	0.113787	0.138561
	HC	0.077172	0.059216	0.064159	0.060733	0.054196	0.064528	0.04848	0.055932	0.038963	0.0419	0.049373	0.044328	0.03457	0.032523	0.033108	0.0449	0.046509	0.037629	0.035425	0.032682	0.048429	0.045563	0.04363	0.044355	0.042824	0.039085	0.049312	0.049752	0.061148	0.0517	0.048977	0.055468	0.059429	0.064212	0.068426	0.054056	0.061579	0.074207	0.068757	0.084058	0.094667	0.102436	0.117228	0.109511	0.139977	0.122445	0.121975	0.117499
	HC	0.059463	0.051289	0.053138	0.06099	0.044048	0.047424	0.039928	0.048291	0.043347	0.0397	0.044799	0.028788	0.026925	0.028727	0.038777	0.045315	0.053529	0.036724	0.035735	0.038349	0.044573	0.034707	0.043276	0.031596	0.051755	0.039809	0.041605	0.038588	0.051814	0.043766	0.049255	0.043993	0.049665	0.050022	0.058606	0.049046	0.062208	0.062838	0.064644	0.077639	0.075534	0.07856	0.101463	0.090852	0.107909	0.113753	0.103089	0.103028
	HC	0.047815	0.037444	0.034723	0.029816	0.028943	0.022553	0.026803	0.032781	0.019791	0.010912	0.019443	0.009097	0.01815	0.017007	0.010154	0.026086	0.035835	0.031456	0.023377	0.041336	0.031023	0.042405	0.036073	0.038748	0.050489	0.064635	0.058228	0.056741	0.069944	0.061268	0.065279	0.076589	0.090373	0.083003	0.092345	0.102865	0.105327	0.111652	0.105431	0.134889	0.12963	0.13618	0.149713	0.158073	0.165379	0.170777	0.167007	0.159117
	HC	0.072293	0.061945	0.054785	0.059512	0.062978	0.070113	0.058955	0.025538	0.056953	0.053931	0.06278	0.050489	0.037295	0.034975	0.043195	0.047465	0.043325	0.050638	0.030235	0.044199	0.039271	0.045209	0.06162	0.047716	0.048648	0.040139	0.059949	0.053295	0.06017	0.053792	0.034901	0.063792	0.075375	0.062437	0.061562	0.05585	0.066517	0.078995	0.074377	0.077948	0.098246	0.102445	0.102072	0.132381	0.131897	0.127247	0.130634	0.11201
	HC	0.084942	0.053714	0.100136	0.092783	0.079643	0.10403	0.065512	0.090543	0.055631	0.057774	0.09751	0.070417	0.070194	0.066077	0.064401	0.070309	0.084921	0.084917	0.056294	0.069076	0.064753	0.028658	0.079018	0.06826	0.080613	0.0757	0.073916	0.110912	0.117634	0.074281	0.079756	0.082355	0.088969	0.082562	0.089586	0.087836	0.117215	0.099476	0.074457	0.087612	0.114732	0.131848	0.1293	0.141353	0.157719	0.157289	0.14596	0.166243
	HC	0.095464	0.078452	0.066706	0.065373	0.050374	0.05259	0.048242	0.043806	0.051773	0.035165	0.037628	0.024972	0.032417	0.03045	0.022455	0.02248	0.032399	0.02547	0.033552	0.023159	0.031734	0.026493	0.048527	0.029489	0.027794	0.037769	0.039731	0.034635	0.044103	0.046188	0.035658	0.049248	0.052154	0.039445	0.05434	0.052223	0.069979	0.06861	0.066862	0.072632	0.084639	0.095754	0.102742	0.111141	0.122801	0.122365	0.112753	0.115594
	HC	0.059745	0.040893	0.03575	0.040338	0.034505	0.037951	0.032655	0.026738	0.021333	0.018097	0.02825	0.028268	0.019018	0.024275	0.01119	0.030489	0.024617	0.031445	0.022175	0.030989	0.025671	0.034186	0.024146	0.025467	0.033587	0.028997	0.035865	0.031527	0.042582	0.033651	0.047937	0.021842	0.0415	0.038676	0.047834	0.044375	0.05732	0.052327	0.052587	0.068736	0.074883	0.084028	0.084691	0.09188	0.101332	0.099925	0.101254	0.09947
	HC	0.107813	0.100464	0.103883	0.09444	0.079582	0.077516	0.062915	0.063998	0.054694	0.055053	0.054832	0.049388	0.047419	0.04118	0.030834	0.040754	0.026051	0.038146	0.034645	0.033422	0.048101	0.034892	0.039039	0.029573	0.051021	0.046256	0.040593	0.050871	0.065465	0.054443	0.060699	0.058991	0.062234	0.069334	0.074638	0.060288	0.076064	0.08369	0.081446	0.099182	0.102065	0.101468	0.105917	0.141341	0.148788	0.156363	0.142146	0.125931
	HC	0.081013	0.075685	0.077212	0.084358	0.089274	0.073613	0.081919	0.076339	0.070991	0.082123	0.084753	0.063406	0.047231	0.067795	0.068789	0.064979	0.064763	0.08151	0.04141	0.073848	0.052886	0.054553	0.06426	0.065525	0.072347	0.083579	0.077771	0.061823	0.109019	0.084063	0.067959	0.082639	0.104059	0.070484	0.083892	0.076665	0.082678	0.097407	0.095762	0.10088	0.114805	0.106928	0.143393	0.141317	0.150912	0.126925	0.134572	0.132168
HC4003	HC	0.122547	0.09114	0.06243	0.084599	0.071019	0.066565	0.080355	0.061745	0.074092	0.034679	0.049371	0.050693	0.053197	0.061458	0.058767	0.052484	0.063015	0.063668	0.062201	0.033962	0.054791	0.058843	0.050431	0.07214	0.072859	0.073884	0.054449	0.063732	0.067725	0.055818	0.079481	0.094492	0.095258	0.116386	0.097156	0.11196	0.121306	0.10828	0.124417	0.147115	0.141962	0.160414	0.17088	0.174463	0.207415	0.179165	0.206476	0.200447
	HC	0.077507	0.044669	0.076528	0.061775	0.063384	0.080422	0.065461	0.064958	0.04625	0.032277	0.044692	0.046235	0.061793	0.037263	0.021439	0.072241	0.064882	0.070492	0.042101	0.048695	0.046851	0.04809	0.060042	0.053642	0.056136	0.064519	0.048886	0.050246	0.064991	0.047003	0.086629	0.06779	0.057154	0.065125	0.083273	0.076865	0.075558	0.091215	0.091988	0.102477	0.102575	0.098574	0.129623	0.124602	0.161907	0.150646	0.14584	0.135628
	HC	0.085254	0.078645	0.073186	0.087699	0.066219	0.089835	0.065599	0.065515	0.06412	0.057232	0.063736	0.048479	0.053269	0.039342	0.038983	0.040283	0.041583	0.042882	0.044182	0.044832	0.060227	0.07004	0.078175	0.049914	0.045618	0.079828	0.04491	0.039333	0.10391	0.062389	0.088885	0.084526	0.094707	0.07899	0.111532	0.100353	0.106558	0.125977	0.113104	0.114924	0.149126	0.157515	0.195076	0.193974	0.202171	0.223326	0.169809	0.182002
	HC	0.068815	0.047149	0.086498	0.056684	0.059687	0.07991	0.074134	0.076962	0.068771	0.044286	0.055552	0.047973	0.068019	0.062991	0.080165	0.039162	0.050426	0.052266	0.037311	0.044106	0.053327	0.04558	0.043131	0.047418	0.074149	0.069818	0.073845	0.064906	0.064322	0.086378	0.064035	0.08472	0.073338	0.082696	0.082467	0.06395	0.095609	0.09294	0.077441	0.093833	0.101275	0.123735	0.132433	0.172902	0.181734	0.17646	0.140481	0.156447
	HC	0.072795	0.043906	0.048455	0.052328	0.059771	0.083686	0.06441	0.055275	0.060129	0.050571	0.056118	0.04175	0.06061	0.051594	0.046541	0.041079	0.050457	0.044856	0.036496	0.061274	0.051128	0.040959	0.056133	0.048449	0.056879	0.057734	0.050612	0.041697	0.067534	0.070768	0.052089	0.040864	0.076163	0.051294	0.094254	0.065957	0.098478	0.083508	0.077525	0.090803	0.101764	0.124107	0.152598	0.143906	0.136634	0.168726	0.143256	0.139312
	HC	0.043073	0.0364	0.049667	0.053837	0.042661	0.049272	0.043985	0.048691	0.030452	0.019611	0.036839	0.053463	0.021996	0.033141	0.032519	0.037474	0.039027	0.039902	0.030274	0.035333	0.050404	0.020564	0.055348	0.04449	0.04847	0.045941	0.046651	0.027236	0.047102	0.040563	0.030044	0.041653	0.056947	0.042359	0.066092	0.039777	0.050017	0.039816	0.070914	0.071909	0.072729	0.087042	0.090157	0.111617	0.130291	0.137131	0.094236	0.103706
	HC	0.097274	0.067728	0.094647	0.084207	0.080233	0.062238	0.069705	0.085614	0.079501	0.063872	0.090046	0.077584	0.067077	0.064881	0.085333	0.067578	0.064631	0.061547	0.072078	0.062495	0.091822	0.085906	0.076683	0.051424	0.071906	0.045006	0.076462	0.068707	0.084472	0.072223	0.077456	0.086821	0.076654	0.070923	0.074049	0.078119	0.091972	0.11258	0.112872	0.103962	0.107115	0.103941	0.133851	0.150603	0.171083	0.1682	0.142549	0.14652
	HC	0.065584	0.049543	0.047909	0.053588	0.070705	0.049611	0.057105	0.0625	0.049776	0.019412	0.059619	0.056422	0.036727	0.049301	0.050656	0.022111	0.047184	0.018523	0.041188	0.045996	0.029325	0.034692	0	0.061772	0.070554	0.074558	0.050573	0.061276	0.073009	0.071832	0.032015	0.056476	0.056732	0.0537	0.057364	0.059061	0.073115	0.0864	0.078263	0.10296	0.082948	0.120741	0.11849	0.144772	0.157964	0.144394	0.178714	0.132106
	HC	0.065392	0.056717	0.06665	0.088275	0.071071	0.074235	0.056032	0.061244	0.066769	0.031558	0.065921	0.049719	0.066969	0.055058	0.066485	0.045703	0.064507	0.055157	0.017624	0.04796	0.047689	0.052424	0.042185	0.041758	0.095265	0.041654	0.067694	0.055094	0.080082	0.078042	0.068736	0.065664	0.091807	0.062267	0.115347	0.105303	0.087423	0.114252	0.084606	0.104209	0.12414	0.135954	0.124944	0.156097	0.148668	0.168994	0.160641	0.1579
	HC	0.057744	0.066006	0.072609	0.082475	0.069835	0.094323	0.069935	0.089983	0.083005	0.065932	0.100452	0.065771	0.060032	0.056843	0.062905	0.042925	0.061816	0.078755	0.06807	0.072199	0.068665	0.086094	0.08361	0.055855	0.067283	0.080543	0.03788	0.061152	0.078359	0.079009	0.106672	0.062713	0.091329	0.088728	0.110407	0.093311	0.090988	0.132616	0.102719	0.085428	0.122635	0.133759	0.12257	0.129971	0.177441	0.174969	0.142004	0.170618
	HC	0.067845	0.041836	0.025812	0.047164	0.047567	0.064409	0.034689	0.047448	0.048685	0.02001	0.058685	0.053959	0.051778	0.038008	0.028429	0.031843	0.05303	0.042744	0.047873	0.042839	0.050635	0.02632	0.053766	0.043221	0.059482	0.028073	0.043985	0.045534	0.064148	0.047155	0.052285	0.044574	0.039623	0.069798	0.085401	0.051519	0.074095	0.07719	0.058127	0.107439	0.078384	0.08771	0.126254	0.152511	0.134791	0.16284	0.140712	0.11121
	HC	0.118745	0.091256	0.07407	0.082058	0.061323	0.069059	0.092637	0.053922	0.055175	0.020432	0.057057	0.056089	0.041573	0.046092	0.029528	0.059562	0.032115	0.05989	0.03838	0.068458	0.059287	0.068003	0.08313	0.059949	0.073116	0.078439	0.074234	0.066942	0.083199	0.082001	0.077703	0.098767	0.089011	0.078196	0.107784	0.076059	0.137362	0.144874	0.118501	0.117127	0.146206	0.15476	0.166799	0.186988	0.182218	0.207029	0.187382	0.189021
	HC	0.074988	0.097811	0.117321	0.1067	0.090734	0.138998	0.082878	0.101559	0.103523	0.094469	0.117375	0.119377	0.04607	0.082655	0.05885	0.04842	0.075559	0.079975	0.061804	0.070792	0.089037	0.056576	0.070036	0.066131	0.073986	0.08873	0.108041	0.14235	0.114307	0.14644	0.111839	0.149091	0.133567	0.089874	0.087907	0.108062	0.122717	0.110079	0.13243	0.138644	0.113133	0.1548	0.153955	0.198348	0.178532	0.216161	0.151292	0.17795
	HC	0.049339	0.039369	0.027722	0.024198	0.048549	0.047041	0.046828	0.04974	0.037149	0.031617	0.049001	0.031268	0.046984	0.027865	0.04825	0.02327	0.033477	0.032989	0.043007	0.023497	0.01662	0.039521	0.041483	0.037537	0.018117	0.028806	0.051903	0.012102	0.043691	0.042363	0.03797	0.059677	0.05155	0.045714	0.045286	0.04673	0.056559	0.064338	0.072311	0.069909	0.070959	0.101318	0.104359	0.104083	0.133994	0.115073	0.13625	0.09486
	HC	0.089295	0.048718	0.077193	0.095391	0.09295	0.074644	0.06118	0.083123	0.091328	0.069967	0.055595	0.064571	0.077625	0.085456	0.039332	0.066905	0.082733	0.054318	0.075682	0.066231	0.07036	0.056322	0.070536	0.061657	0.091049	0.0788	0.078557	0.07136	0.10609	0.083254	0.07605	0.0917	0.080089	0.077438	0.099554	0.10188	0.120561	0.127771	0.122007	0.120696	0.143123	0.149378	0.178465	0.15921	0.171629	0.181279	0.159722	0.150023
	HC	0.085044	0.064174	0.073619	0.105974	0.064155	0.076406	0.048775	0.079387	0.07681	0.070021	0.073043	0.051747	0.050865	0.070669	0.066753	0.055963	0.063915	0.068787	0.053961	0.036148	0.048001	0.066782	0.056099	0.057366	0.080136	0.064244	0.073179	0.049797	0.087231	0.081457	0.073117	0.059628	0.086937	0.076272	0.075676	0.064043	0.090208	0.104272	0.083378	0.103875	0.119866	0.098072	0.135763	0.173755	0.158468	0.154032	0.154802	0.136079
HC4004	HC	0.099314	0.058652	0.076061	0.106688	0.07623	0.093843	0.087941	0.096383	0.061688	0.069969	0.095365	0.089626	0.10102	0.067087	0.057392	0.068144	0.104551	0.088531	0.112388	0.065486	0.094841	0.085134	0.078463	0.067176	0.066872	0.103563	0.077105	0.061652	0.100488	0.076692	0.063662	0.097858	0.060622	0.04294	0.130139	0.086359	0.082477	0.091082	0.094603	0.118046	0.113907	0.115413	0.125606	0.163455	0.149527	0.150067	0.127405	0.156102
	HC	0.155831	0.118303	0.114324	0.129549	0.108053	0.089327	0.082643	0.103435	0.05798	0.060176	0.05929	0.098981	0.057216	0.048238	0.027608	0.067765	0.06366	0.070867	0.053339	0.060064	0.073728	0.049343	0.061057	0.095632	0.099179	0.077371	0.102152	0.095381	0.102969	0.110968	0.121436	0.100045	0.112888	0.112609	0.11179	0.117963	0.135268	0.15615	0.132696	0.127918	0.143194	0.160418	0.187399	0.216102	0.225644	0.212107	0.167898	0.207369
	HC	0.06235	0.026243	0.029193	0.038853	0.042886	0.040648	0.029249	0.018472	0.02485	0.03042	0.024424	0.019547	0.027195	0.030511	0.034475	0.026231	0.059479	0.045149	0.040642	0.04484	0.041017	0.055087	0.048902	0.058854	0.061434	0.069531	0.070261	0.074582	0.062985	0.063371	0.070428	0.101432	0.065353	0.086158	0.081685	0.083737	0.089904	0.090173	0.091163	0.096603	0.090322	0.10629	0.110384	0.131245	0.144439	0.117574	0.127244	0.113693
	HC	0.085699	0.061345	0.060252	0.061539	0.068873	0.055629	0.051882	0.063894	0.013827	0.039922	0.03346	0.044161	0.046109	0.040761	0.026241	0.043636	0.03405	0.039136	0.057035	0.036768	0.033733	0.057574	0.051721	0.048056	0.034137	0.060997	0.05587	0.03544	0.059138	0.061765	0.064676	0.075859	0.065747	0.060362	0.085379	0.060606	0.089503	0.094651	0.095583	0.100493	0.112921	0.116844	0.134812	0.15602	0.161818	0.167865	0.159048	0.132558
	HC	0.110479	0.105325	0.089605	0.121878	0.116978	0.097757	0.082384	0.111303	0.141594	0.068507	0.112828	0.103	0.091715	0.075843	0.068877	0.096908	0.062565	0.116654	0.068752	0.09674	0.079301	0.078672	0.081666	0.100559	0.083107	0.089116	0.114833	0.094112	0.077972	0.057908	0.102341	0.089278	0.119614	0.06056	0.087206	0.076497	0.11904	0.135295	0.095219	0.106851	0.11302	0.098235	0.137748	0.156953	0.156786	0.164766	0.181534	0.156457
	HC	0.079822	0.053101	0.066588	0.076015	0.081564	0.05696	0.052727	0.041893	0.037303	0.032591	0.030302	0.036263	0.049743	0.03505	0.035551	0.04184	0.063756	0.038102	0.050336	0.052759	0.058739	0.048511	0.034507	0.042581	0.058146	0.056716	0.057567	0.044205	0.067478	0.070865	0.074134	0.08576	0.096781	0.106481	0.079474	0.091455	0.12546	0.122489	0.126422	0.148599	0.173203	0.190545	0.161626	0.199875	0.221164	0.225245	0.197437	0.187173
	HC	0.139779	0.128342	0.103273	0.112784	0.122829	0.09211	0.080844	0.062755	0.059306	0.065144	0.053402	0.04517	0.044994	0.07286	0.050049	0.0579	0.045882	0.062019	0.027715	0.041942	0.058534	0.056471	0.066277	0.031982	0.07428	0.05983	0.080326	0.082631	0.087947	0.092058	0.079649	0.088973	0.104341	0.103539	0.101873	0.131133	0.12389	0.129563	0.119205	0.152248	0.164849	0.139916	0.168956	0.178874	0.212276	0.189099	0.20784	0.172084
	HC	0.073978	0.070807	0.074605	0.071363	0.095055	0.07433	0.083647	0.045648	0.082094	0.037175	0.088814	0.04631	0.04633	0.0408	0.0656	0.071064	0.091523	0.047341	0.050414	0.049732	0.046083	0.040234	0.07154	0.075118	0.046254	0.069161	0.054145	0.067448	0.093433	0.078592	0.05763	0.062141	0.05348	0.088082	0.072412	0.111522	0.078113	0.088008	0.07111	0.099904	0.112905	0.092037	0.154086	0.175728	0.146717	0.183645	0.130585	0.147165
	HC	0.126744	0.125917	0.106848	0.122739	0.115329	0.090459	0.127197	0.103284	0.093362	0.101077	0.119585	0.137971	0.11279	0.106273	0.084242	0.092815	0.111777	0.105539	0.101794	0.094256	0.099362	0.121538	0.093773	0.097471	0.114617	0.100828	0.121996	0.089704	0.150386	0.110121	0.140157	0.137806	0.140408	0.088863	0.159497	0.112372	0.136472	0.145239	0.168731	0.166104	0.159913	0.185159	0.184481	0.197142	0.22234	0.186953	0.241113	0.168046
	HC	0.081816	0.069872	0.051348	0.054004	0.059712	0.055071	0.066717	0.067511	0.057605	0.042551	0.047877	0.035123	0.056505	0.03311	0.053848	0.062391	0.043809	0.065627	0.032107	0.058016	0.070403	0.067769	0.054212	0.064035	0.076234	0.068799	0.049772	0.065648	0.089988	0.080212	0.082515	0.06762	0.095408	0.069631	0.080139	0.084631	0.106338	0.104581	0.095152	0.10064	0.107861	0.125888	0.137582	0.18352	0.159761	0.152587	0.163827	0.11423
	HC	0.071048	0.072307	0.064861	0.082488	0.085549	0.063125	0.048045	0.067607	0.05748	0.048339	0.054677	0.068015	0.063402	0.044195	0.06244	0.066303	0.028859	0.095249	0.059706	0.067158	0.072506	0.047354	0.086556	0.058344	0.090131	0.062953	0.088987	0.080554	0.066787	0.11842	0.086443	0.142988	0.119527	0.120878	0.115661	0.114336	0.115693	0.159924	0.139856	0.151221	0.166254	0.192516	0.18832	0.213893	0.220463	0.239988	0.247338	0.235677
	HC	0.096725	0.082928	0.054997	0.064885	0.066952	0.065638	0.044258	0.06187	0.055719	0.030028	0.026181	0.03327	0.03867	0.028894	0.061613	0.029726	0.02298	0.028113	0.032701	0.02003	0.016622	0.009613	0.043536	0.037644	0.071388	0.033122	0.057842	0.057449	0.051433	0.066598	0.040077	0.049317	0.075228	0.081952	0.064746	0.054307	0.088248	0.11114	0.088559	0.103493	0.105841	0.118182	0.129336	0.120996	0.144827	0.16596	0.14475	0.158103
	HC	0.118139	0.07942	0.080171	0.102523	0.064159	0.085249	0.093689	0.096636	0.104583	0.085276	0.059446	0.079079	0.068375	0.061405	0.074818	0.083521	0.054164	0.095239	0.072597	0.069083	0.10322	0.082318	0.060548	0.051775	0.082993	0.075326	0.075032	0.079281	0.10094	0.093456	0.106229	0.084696	0.054839	0.062752	0.051289	0.101323	0.100811	0.098441	0.118173	0.123422	0.140225	0.130403	0.131631	0.154494	0.165957	0.146901	0.181528	0.182545
	HC	0.113312	0.135117	0.114788	0.110295	0.080623	0.099318	0.091764	0.074104	0.112497	0.054394	0.112169	0.089802	0.066669	0.055132	0.05433	0.091352	0.065597	0.038437	0.081527	0.061146	0.093998	0.068465	0.096608	0.091116	0.099597	0.056471	0.115365	0.120943	0.089201	0.104592	0.087367	0.089062	0.118254	0.105388	0.142308	0.10095	0.124388	0.158884	0.125551	0.154284	0.110662	0.176101	0.17755	0.193712	0.197555	0.216983	0.18522	0.176351
	HC	0.143443	0.16172	0.152611	0.142494	0.123514	0.145033	0.089888	0.093277	0.127401	0.070691	0.063579	0.076613	0.075454	0.074141	0.036942	0.075291	0.057432	0.080762	0.031576	0.068773	0.064833	0.090148	0.073459	0.04915	0.07008	0.070096	0.068985	0.07189	0.057363	0.093259	0.042478	0.074983	0.076449	0.060437	0.103862	0.072712	0.104007	0.133048	0.11275	0.107042	0.128179	0.139692	0.134227	0.146361	0.172294	0.180419	0.119469	0.138837
	HC	0.099408	0.121749	0.092534	0.081647	0.094029	0.095794	0.065434	0.077223	0.072404	0.039632	0.057997	0.063275	0.053623	0.041451	0.069048	0.031165	0.024187	0.046762	0.037723	0.02467	0.050657	0.042007	0.055604	0.043588	0.029748	0.056963	0.067371	0.077747	0.07968	0.040669	0.059973	0.076487	0.086792	0.08906	0.100793	0.075577	0.094852	0.103564	0.086897	0.094935	0.128144	0.133913	0.14162	0.169724	0.179709	0.182733	0.157805	0.161268
HC4006	HC	0.212008	0.229459	0.252796	0.321472	0.28881	0.221349	0.247352	0.260789	0.265361	0.138862	0.209656	0.208649	0.221036	0.193712	0.258889	0.160751	0.270154	0.149411	0.196726	0.209275	0.173453	0.170918	0.253736	0.18042	0.240793	0.095384	0.190331	0.290218	0.248708	0.239381	0.359065	0.25412	0.185097	0.256337	0.282892	0.301985	0.180669	0.284291	0.196492	0.335013	0.252205	0.261454	0.281303	0.301153	0.321006	0.34086	0.360715	0.413901
	HC	0.295064	0.255516	0.266502	0.439431	0.445153	0.285212	0.293846	0.249868	0.364792	0.227045	0.249913	0.41382	0.170628	0.245775	0.179635	0.149558	0.260723	0.332476	0.30067	0.240858	0.245185	0.198498	0.268648	0.248323	0.42393	0.192911	0.241854	0.3403	0.326792	0.318289	0.357686	0.271845	0.22399	0.380804	0.316659	0.308699	0.249676	0.334449	0.221127	0.192168	0.191427	0.240421	0.231719	0.30917	0.289197	0.333909	0.27783	0.25998
	HC	0.2181	0.207174	0.125227	0.260315	0.244489	0.291837	0.166231	0.143915	0.227015	0.149205	0.321207	0.260191	0.216631	0.236711	0.242267	0.221308	0.258126	0.196236	0.204244	0.225989	0.149054	0.234568	0.199322	0.218138	0.204617	0.192953	0.277737	0.223615	0.249898	0.177487	0.16543	0.326575	0.151337	0.179571	0.363082	0.205976	0.121478	0.244809	0.174582	0.241682	0.175703	0.196653	0.282402	0.180471	0.262541	0.274085	0.247407	0.271478
	HC	0.243491	0.316964	0.21994	0.309723	0.373461	0.330498	0.179225	0.291062	0.230661	0.182214	0.141179	0.189852	0.188059	0.117486	0.129051	0.247258	0.211246	0.214761	0.19218	0.233569	0.221413	0.198418	0.160025	0.219326	0.229627	0.086903	0.18878	0.215649	0.217966	0.293692	0.302032	0.221488	0.160767	0.311431	0.399305	0.159099	0.236186	0.210542	0.283044	0.274258	0.354494	0.362613	0.169584	0.449591	0.445511	0.332342	0.309845	0.253563
	HC	0.341736	0.247782	0.261362	0.178825	0.249892	0.180129	0.205658	0.218379	0.178499	0.160646	0.263186	0.234762	0.171167	0.175778	0.155202	0.219118	0.204319	0.236691	0.09431	0.159952	0.174344	0.19107	0.149018	0.276615	0.213097	0.198164	0.208144	0.200557	0.226656	0.201453	0.22374	0.23475	0.139391	0.149108	0.276526	0.178606	0.242249	0.270892	0.213105	0.303257	0.266881	0.362224	0.245718	0.342521	0.414357	0.423556	0.352499	0.316693
	HC	0.351844	0.293926	0.282122	0.349222	0.329827	0.24632	0.32458	0.204222	0.21985	0.162755	0.167562	0.277491	0.26638	0.227458	0.324854	0.121419	0.164977	0.263788	0.321031	0.262281	0.341895	0.258758	0.300202	0.267156	0.256583	0.230392	0.275252	0.191852	0.269682	0.259116	0.264203	0.361298	0.213758	0.359601	0.330202	0.262632	0.335847	0.242364	0.319259	0.338926	0.226533	0.420346	0.266391	0.26215	0.21973	0.260995	0.244937	0.408451
	HC	0.244167	0.299138	0.243845	0.334071	0.241832	0.229811	0.142786	0.234104	0.178208	0.218977	0.195613	0.211703	0.177249	0.239582	0.184491	0.246706	0.265185	0.215326	0.162643	0.198679	0.210089	0.263818	0.245054	0.182461	0.210086	0.170626	0.144805	0.272277	0.182033	0.272531	0.224674	0.249408	0.12746	0.224823	0.231717	0.301702	0.205699	0.205738	0.248329	0.268993	0.226499	0.32551	0.387499	0.351952	0.29442	0.456925	0.425595	0.342018
	HC	0.306938	0.267022	0.223485	0.284846	0.199574	0.342656	0.238732	0.262889	0.244025	0.182124	0.273184	0.24878	0.201121	0.197799	0.166286	0.2105	0.239769	0.298658	0.184195	0.219793	0.171156	0.099296	0.108309	0.242863	0.283244	0.136812	0.25323	0.234073	0.198368	0.232159	0.257726	0.175719	0.173197	0.203846	0.229605	0.306792	0.329395	0.262559	0.288623	0.288256	0.191737	0.267872	0.296013	0.204714	0.334378	0.321343	0.305094	0.292296
	HC	0.212236	0.199306	0.303386	0.334054	0.229313	0.100695	0.307869	0.187443	0.164187	0.187007	0.232699	0.201963	0.201894	0.213921	0.210094	0.261921	0.257563	0.181469	0.128442	0.196491	0.125974	0.313552	0.14469	0.216929	0.223707	0.108922	0.121782	0.206285	0.180133	0.202285	0.098145	0.199867	0.058269	0.228765	0.18243	0.175158	0.210136	0.232732	0.288234	0.251668	0.212069	0.225739	0.227043	0.225357	0.230073	0.285029	0.21492	0.329739
	HC	0.269037	0.20567	0.225904	0.337323	0.300655	0.243663	0.27792	0.153944	0.293103	0.233875	0.252234	0.3269	0.236934	0.183185	0.219689	0.185704	0.149049	0.127343	0.089159	0.181647	0.225035	0.328747	0.189505	0.304447	0.249371	0.252156	0.203249	0.302992	0.310731	0.307104	0.220233	0.278387	0.244457	0.255956	0.184165	0.227261	0.20979	0.307326	0.173683	0.223315	0.261646	0.245675	0.284165	0.367028	0.44368	0.271073	0.304854	0.342551
	HC	0.107448	0.087762	0.097791	0.095045	0.081899	0.076382	0.09348	0.090994	0.062102	0.069462	0.073925	0.059473	0.072453	0.09414	0.100664	0.088612	0.050123	0.055833	0.105092	0.091395	0.081653	0.070397	0.065495	0.083018	0.099395	0.10095	0.091101	0.094473	0.119977	0.110469	0.062506	0.123325	0.085074	0.053563	0.078157	0.129067	0.099342	0.140867	0.09279	0.151341	0.136399	0.137519	0.147167	0.190422	0.218869	0.23731	0.228212	0.189156
	HC	0.355511	0.30802	0.264252	0.440612	0.47251	0.379906	0.331146	0.278137	0.259003	0.259734	0.306459	0.188407	0.303084	0.293141	0.210712	0.248705	0.266495	0.314356	0.303819	0.258977	0.216069	0.21331	0.230633	0.36269	0.26113	0.199779	0.13637	0.403475	0.340061	0.282665	0.356374	0.262675	0.368745	0.17211	0.357038	0.24925	0.220257	0.350948	0.35645	0.192228	0.240322	0.339088	0.332806	0.334711	0.336719	0.373252	0.432191	0.359626
	HC	0.065353	0.087868	0.05867	0.089002	0.088641	0.063335	0.074179	0.070262	0.066519	0.067709	0.056503	0.078787	0.04924	0.052513	0.069241	0.06609	0.072997	0.051164	0.086382	0.081622	0.079447	0.062818	0.072634	0.069706	0.062213	0.088017	0.093238	0.063189	0.107764	0.088393	0.070268	0.106682	0.066466	0.121141	0.100533	0.104092	0.115427	0.118467	0.094039	0.130786	0.127067	0.166416	0.149533	0.15518	0.211137	0.224204	0.234811	0.204552
	HC	0.052569	0.046567	0.040099	0.047509	0.04142	0.04888	0.049729	0.045369	0.051905	0.036789	0.047176	0.044788	0.042471	0.037894	0.042629	0.036585	0.038583	0.030976	0.031891	0.033501	0.048687	0.034264	0.042793	0.034822	0.056737	0.032865	0.046513	0.050582	0.059493	0.047918	0.043417	0.041304	0.068112	0.04931	0.040419	0.066583	0.052167	0.071069	0.052543	0.070647	0.082951	0.09898	0.117332	0.144952	0.157598	0.165152	0.166552	0.157088
	HC	0.09707	0.106258	0.130245	0.101951	0.06464	0.105595	0.066453	0.118844	0.09011	0.089742	0.084989	0.071539	0.073566	0.079817	0.069085	0.049647	0.075535	0.057581	0.076022	0.060544	0.06788	0.078786	0.066377	0.07414	0.067211	0.073824	0.081362	0.080848	0.101873	0.105872	0.090839	0.104346	0.071855	0.092881	0.119182	0.082804	0.092325	0.093793	0.112863	0.11855	0.152861	0.141431	0.157305	0.18181	0.173892	0.221016	0.19096	0.170534
	HC	0.226219	0.17706	0.23428	0.249311	0.198753	0.243025	0.29027	0.215112	0.213156	0.254363	0.211631	0.171935	0.173802	0.130218	0.272282	0.209823	0.163892	0.181461	0.187138	0.288242	0.206451	0.226833	0.156509	0.193492	0.279107	0.220266	0.243672	0.20824	0.35764	0.157426	0.17404	0.172168	0.252747	0.291324	0.198681	0.17337	0.262628	0.255995	0.129793	0.268209	0.2045	0.221788	0.266183	0.165634	0.392494	0.312417	0.225676	0.377126
HC4009	HC	0.140596	0.132014	0.091727	0.09705	0.090919	0.106379	0.083375	0.086071	0.086268	0.05427	0.068773	0.068939	0.05351	0.069593	0.04745	0.052132	0.08167	0.108062	0.053622	0.045369	0.063915	0.055634	0.064296	0.076612	0.078791	0.098636	0.08149	0.077807	0.099172	0.091378	0.081027	0.074271	0.075547	0.093983	0.110843	0.072552	0.060053	0.100279	0.093961	0.098147	0.110366	0.12988	0.134452	0.13618	0.165486	0.150888	0.152738	0.18195
	HC	0.046913	0.031409	0.030846	0.035431	0.03841	0.049229	0.048925	0.054095	0.02287	0.034623	0.039093	0.034182	0.03068	0.026878	0.026409	0.033491	0.043833	0.014419	0.048894	0.035578	0.02717	0.048747	0.042999	0.041891	0.039683	0.028621	0.029596	0.048944	0.040377	0.027085	0.029792	0.045631	0.041124	0.023555	0.041698	0.039871	0.048141	0.049414	0.049351	0.071995	0.056689	0.068519	0.091257	0.098061	0.103551	0.108596	0.100776	0.079127
	HC	0.047242	0.047129	0.038135	0.038092	0.031589	0.049469	0.031193	0.040369	0.0413	0.017198	0.035165	0.026693	0.015801	0.032987	0	0.032579	0.03088	0.03407	0.045998	0.033582	0.029976	0.03413	0.040608	0.036243	0.04546	0.051542	0.054688	0.049659	0.066976	0.049543	0.077253	0.080967	0.076783	0.072435	0.087295	0.086806	0.093376	0.115289	0.087037	0.105883	0.106524	0.116638	0.144838	0.162695	0.17734	0.173755	0.153609	0.140636
	HC	0.041512	0.030594	0.036923	0.040349	0.020596	0.048315	0.024619	0.024995	0.032713	0.019019	0.015831	0.006616	0.017958	0.028816	0.019848	0.017328	0.035102	0.02192	0.022987	0.037978	0.045386	0.035517	0.037925	0.0383	0.030282	0.050347	0.051348	0.037894	0.083651	0.056446	0.064968	0.075819	0.067213	0.074727	0.066866	0.075881	0.075878	0.085635	0.086148	0.099556	0.116791	0.133208	0.13346	0.154185	0.165659	0.158139	0.172081	0.145814
	HC	0.066369	0.053565	0.050795	0.056211	0.066021	0.05154	0.053155	0.040806	0.042114	0.03752	0.032942	0.051232	0.040227	0.033868	0.040839	0.04213	0.036463	0.029428	0.022158	0.039046	0.041701	0.026205	0.026246	0.03632	0.039332	0.034235	0.04776	0.047535	0.046752	0.047357	0.045093	0.044207	0.054925	0.058166	0.074277	0.058284	0.074714	0.075019	0.079215	0.098591	0.098485	0.096511	0.127008	0.129139	0.14358	0.140129	0.12131	0.112843
	HC	0.062627	0.032482	0.042678	0.044718	0.035479	0.037382	0.02316	0.027579	0.038982	0.028689	0.029301	0.027361	0.025234	0.027175	0.02301	0.021876	0.042199	0.021758	0.028823	0.021903	0.034988	0.042339	0.050021	0.039752	0.045166	0.04908	0.046685	0.057459	0.063409	0.057023	0.07159	0.067304	0.074266	0.083371	0.079896	0.071641	0.081338	0.104087	0.093895	0.124515	0.117064	0.13199	0.134901	0.150571	0.179111	0.154572	0.151726	0.152915
	HC	0.083793	0.081932	0.062301	0.059316	0.071819	0.068363	0.054687	0.061287	0.050339	0.043833	0.042655	0.023944	0.044941	0.028352	0.027226	0.035755	0.029693	0.04019	0.016022	0.030578	0.040027	0.034672	0.042285	0.034031	0.055255	0.042459	0.033014	0.043568	0.054729	0.059528	0.055213	0.069858	0.060872	0.069243	0.068925	0.055107	0.068246	0.07188	0.081554	0.094753	0.094427	0.118107	0.110055	0.11777	0.15707	0.158088	0.139932	0.130908
	HC	0.090126	0.060892	0.051116	0.058932	0.057826	0.0326	0.058191	0.040744	0.0548	0.036806	0.061067	0.041012	0.05325	0.038712	0.041246	0.042949	0.049911	0.034405	0.050283	0.065412	0.064135	0.045715	0.060507	0.068098	0.042416	0.051789	0.049226	0.067625	0.085188	0.083517	0.077281	0.069752	0.07305	0.091603	0.097445	0.105121	0.129488	0.112277	0.116457	0.122758	0.143613	0.143857	0.158235	0.163864	0.19093	0.158727	0.168141	0.177968
	HC	0.088385	0.081124	0.065204	0.067967	0.061938	0.056993	0.048076	0.045974	0.037825	0.033521	0.048746	0.040431	0.032146	0.034475	0.044175	0.043029	0.036886	0.033478	0.043411	0.04251	0.051693	0.050014	0.048078	0.03623	0.047776	0.033858	0.041067	0.042399	0.050145	0.049282	0.0512	0.052194	0.053695	0.056077	0.058279	0.061355	0.068632	0.087749	0.06893	0.086687	0.094568	0.107253	0.119521	0.138339	0.148784	0.142969	0.134224	0.124748
	HC	0.036348	0.034113	0.024455	0.045029	0.037378	0.012588	0.024699	0.026161	0.025223	0.008149	0.021361	0.015112	0.012608	0.029601	0.023988	0.020732	0.038162	0.03394	0.023725	0.034268	0.028019	0.046618	0.045731	0.049049	0.035103	0.057077	0.055091	0.055429	0.075353	0.062334	0.060049	0.060476	0.073286	0.075019	0.078941	0.085259	0.079965	0.107551	0.092098	0.118089	0.111533	0.129841	0.142298	0.160349	0.165322	0.171246	0.161395	0.145988
	HC	0.071136	0.054443	0.056437	0.070602	0.039103	0.050351	0.050836	0.031738	0.036082	0.025472	0.048377	0.038459	0.043598	0.02283	0.032618	0.018616	0.030568	0.045329	0.016692	0.025309	0.032946	0.026191	0.043046	0.052484	0.046275	0.051096	0.054499	0.059133	0.057252	0.057308	0.05313	0.058136	0.049696	0.049341	0.073179	0.054247	0.079489	0.097805	0.094274	0.093977	0.10843	0.117632	0.147906	0.157887	0.160423	0.153811	0.139865	0.124052
	HC	0.024694	0.017774	0.008275	0.021234	0.021266	0.019216	0.015451	0.02035	0.023876	0.008883	0.016111	0.025214	0.013098	0.025114	0.012949	0.011156	0.023143	0.021508	0.009255	0.025481	0.034576	0.031751	0.033286	0.045815	0.045804	0.051112	0.038968	0.055291	0.076927	0.073857	0.063076	0.076273	0.076864	0.069438	0.088057	0.075452	0.077734	0.098536	0.092403	0.094699	0.119354	0.12951	0.146446	0.150738	0.165443	0.164458	0.152191	0.148086
	HC	0.038012	0.029462	0.034581	0.03914	0.033392	0.02967	0.039905	0.038425	0.041659	0.033679	0.03643	0.041076	0.030089	0.028432	0.028434	0.031269	0.044299	0.031669	0.029575	0.029413	0.039389	0.020348	0.026098	0.028277	0.042128	0.026868	0.028481	0.032066	0.034021	0.041646	0.040942	0.039204	0.034758	0.041704	0.042848	0.040618	0.048124	0.054118	0.056916	0.072665	0.07287	0.067363	0.083402	0.094497	0.103677	0.104715	0.084135	0.091787
	HC	0.027026	0.02939	0.022041	0.028176	0.027061	0.034136	0.031748	0.01815	0.038199	0.017636	0.029312	0.022094	0.013744	0.022834	0.021203	0.020357	0.030785	0.023742	0.01662	0.02381	0.025211	0.035216	0.025282	0.03056	0.029342	0.025048	0.026359	0.026036	0.029177	0.024715	0.032969	0.032749	0.038243	0.024098	0.037368	0.041133	0.032676	0.047995	0.041674	0.059228	0.062409	0.061598	0.084611	0.085178	0.094711	0.093463	0.075908	0.092536
	HC	0.062138	0.050076	0.045358	0.040894	0.04657	0.045608	0.037222	0.036748	0.025981	0.024514	0.03441	0.032985	0.026871	0.03765	0.014479	0.018	0.034253	0.031461	0.039746	0.031798	0.034367	0.028219	0.037283	0.027446	0.04813	0.03863	0.047837	0.032195	0.04139	0.042255	0.027003	0.043392	0.042015	0.049387	0.055097	0.053875	0.066782	0.076711	0.055995	0.07422	0.082109	0.096349	0.109367	0.133359	0.132171	0.138879	0.122369	0.104077
	HC	0.045993	0.033616	0.044332	0.03583	0.034297	0.024155	0.031268	0.019196	0.024594	0.018139	0.019544	0.028709	0.004795	0.021323	0.019788	0.039264	0.028174	0.025867	0.026149	0.028747	0.033382	0.041882	0.047166	0.033165	0.03905	0.045531	0.041766	0.054039	0.065664	0.034592	0.062375	0.057668	0.059804	0.060735	0.075158	0.068942	0.082082	0.082361	0.08177	0.105015	0.106539	0.129807	0.121347	0.14902	0.152935	0.157908	0.1427	0.144171
HC4010	HC	0.041655	0.036344	0.034503	0.036826	0.032096	0.06144	0.051048	0.036347	0.035563	0.014994	0.031913	0.029437	0.026333	0.022304	0.018035	0.040311	0.039397	0.022667	0.038446	0.037727	0.032015	0.023126	0.026768	0.034642	0.036542	0.033078	0.036075	0.028832	0.056594	0.039098	0.044341	0.036218	0.046346	0.040973	0.052879	0.053024	0.058538	0.079066	0.062365	0.074222	0.085268	0.090376	0.113056	0.142673	0.158856	0.184971	0.154574	0.133641
	HC	0.056603	0.032507	0.037428	0.066328	0.043676	0.021972	0.028185	0.047013	0.038117	0.039653	0.032949	0.030808	0.035547	0.026284	0.026909	0.027968	0.03189	0.032559	0.028703	0.024251	0.034015	0.037645	0.039543	0.020614	0.030269	0.041327	0.037931	0.026325	0.050531	0.052985	0.03414	0.044417	0.056469	0.047449	0.065732	0.040423	0.076441	0.056792	0.046933	0.06152	0.08128	0.084021	0.089964	0.128648	0.141591	0.163913	0.147795	0.132092
	HC	0.025423	0.017467	0.028739	0.022462	0.024435	0.031582	0.018222	0.011713	0.020587	0.015457	0.030085	0.020033	0.023237	0	0.00743	0.025452	0.016961	0.017988	0.01038	0.014587	0.009892	0.028266	0.005288	0.015085	0.02063	0.021787	0.019904	0.02388	0.025897	0.020156	0.02541	0.021017	0.020609	0.020611	0.026969	0.025165	0.034047	0.03815	0.049095	0.045728	0.054822	0.064142	0.09616	0.106691	0.121179	0.118228	0.12675	0.113017
	HC	0.047649	0.032866	0.01709	0.033799	0.040644	0.046746	0.024381	0.015013	0.041883	0.011035	0.035404	0.008739	0.023325	0.036961	0.013647	0.02445	0.028051	0.022021	0.020138	0.015453	0.026406	0.012537	0.019764	0.027683	0.039781	0.033198	0.037299	0.024221	0.031122	0.033506	0.02824	0.033914	0.037051	0.052888	0.046662	0.043596	0.052085	0.061082	0.058936	0.051241	0.079696	0.09947	0.111263	0.140829	0.157519	0.164006	0.172886	0.150211
	HC	0.239313	0.392025	0.373681	0.401602	0.41785	0.340264	0.350921	0.24194	0.322861	0.263193	0.19999	0.239769	0.167945	0.192733	0.14626	0.120572	0.214255	0.170456	0.225095	0.158349	0.193355	0.194291	0.301937	0.293021	0.16423	0.161625	0.243204	0.175736	0.262159	0.256217	0.084899	0.216759	0.236772	0.178933	0.328835	0.228848	0.310719	0.243269	0.239193	0.149063	0.239369	0.176977	0.28213	0.185733	0.299251	0.328299	0.391642	0.207653
	HC	0.116484	0.138554	0.098438	0.128441	0.075139	0.087871	0.067912	0.088043	0.066718	0.072114	0.089837	0.079717	0.066717	0.02456	0.067378	0.064038	0.06555	0.069603	0.052202	0.053835	0.055694	0.078155	0.064178	0.054799	0.086706	0.05269	0.045759	0.081698	0.071581	0.102804	0.08459	0.077195	0.069499	0.056841	0.081956	0.062744	0.053081	0.098847	0.10234	0.086103	0.08461	0.121222	0.16302	0.178078	0.180135	0.193855	0.188336	0.169549
	HC	0.060982	0.07977	0.055649	0.059054	0.077289	0.060445	0.044739	0.071564	0.058419	0.064814	0.055488	0.068674	0.069827	0.039085	0.051735	0.087945	0.095467	0.063243	0.07203	0.044991	0.070308	0.063244	0.078844	0.074842	0.064265	0.059659	0.076291	0.061272	0.061845	0.061039	0.078566	0.077737	0.071603	0.099351	0.098405	0.075394	0.081372	0.103784	0.107597	0.117742	0.105338	0.128651	0.126957	0.180776	0.174008	0.175329	0.164722	0.133534
	HC	0.072136	0.040025	0.066237	0.075871	0.051843	0.058018	0.059054	0.013768	0.05255	0.035954	0.066386	0.047404	0.058196	0.067988	0.066331	0.064362	0.062593	0.046473	0.034326	0.054089	0.068607	0.034306	0.04722	0.049391	0.056605	0.072301	0.050828	0.057585	0.056524	0.052798	0.069274	0.054906	0.080863	0.076834	0.096826	0.080275	0.065211	0.079011	0.101881	0.07029	0.105309	0.108074	0.14097	0.154879	0.19635	0.192786	0.19937	0.156579
	HC	0.122126	0.108683	0.095421	0.139669	0.084681	0.08987	0.083642	0.10613	0.107916	0.078699	0.089504	0.117777	0.073193	0.098226	0.063988	0.073153	0.102145	0.068848	0.078324	0.063725	0.090614	0.08278	0.067844	0.069113	0.102589	0.090665	0.113636	0.107185	0.112308	0.09833	0.082929	0.09046	0.063199	0.077911	0.096901	0.12584	0.115303	0.117399	0.142154	0.130086	0.162431	0.155597	0.124955	0.191638	0.191017	0.25464	0.213418	0.217367
	HC	0.119796	0.094454	0.083841	0.098515	0.119619	0.095002	0.088324	0.077184	0.079516	0.068742	0.059282	0.062346	0.059671	0.080124	0.086499	0.042876	0.081096	0.070757	0.098499	0.057245	0.088629	0.067858	0.098716	0.078853	0.09167	0.103425	0.076333	0.081949	0.113702	0.100952	0.079101	0.133	0.085522	0.108347	0.091632	0.122694	0.099695	0.112268	0.118959	0.088003	0.118784	0.19004	0.172797	0.174066	0.212602	0.2036	0.235925	0.239457
	HC	0.032354	0.028657	0.017914	0.024477	0.024271	0.02456	0.022639	0.015474	0.02249	0.023347	0.020097	0.020473	0.014895	0.024466	0.013466	0.022195	0.017634	0.019777	0.015981	0.011409	0.017669	0.017662	0.019814	0.020412	0.020255	0.030093	0.019943	0.025968	0.037559	0.027161	0.030836	0.034706	0.028206	0.030277	0.045055	0.020998	0.042111	0.031306	0.054382	0.062439	0.058995	0.084208	0.096799	0.117613	0.136328	0.151677	0.139049	0.129851
	HC	0.043359	0.024067	0.036049	0.039552	0.030809	0.03491	0.029898	0.026898	0.034841	0.026504	0.03207	0.035902	0.023088	0.023831	0.024327	0.035546	0.030033	0.03627	0.025404	0.027958	0.038876	0.029554	0.020571	0.037781	0.032813	0.031338	0.041954	0.025487	0.037202	0.045314	0.052046	0.046574	0.04777	0.048977	0.049461	0.040791	0.052981	0.04695	0.054006	0.074074	0.069148	0.101629	0.101976	0.12129	0.140933	0.148376	0.139246	0.131649
	HC	0.047973	0.032602	0.037329	0.06179	0.054632	0.049834	0.051864	0.027849	0.041642	0.024347	0.042603	0.027954	0.024901	0.024986	0.021356	0.033627	0.025145	0.01676	0.012473	0.04383	0.032415	0.021573	0.028098	0.008881	0.029555	0.045673	0.022201	0.035405	0.047682	0.035911	0.040217	0.040536	0.04442	0.037339	0.045019	0.034457	0.047567	0.061968	0.072005	0.069449	0.091744	0.086018	0.101616	0.13644	0.162316	0.168976	0.158135	0.131895
	HC	0.058077	0.053784	0.039098	0.052614	0.040778	0.054996	0.061758	0.072241	0.045307	0.034136	0.04776	0.05339	0.046241	0.029678	0.052835	0.036362	0.06812	0.039678	0.045018	0.063808	0.058509	0.051094	0.048762	0.04062	0.082797	0.049856	0.052755	0.058034	0.070936	0.066479	0.084828	0.062019	0.073486	0.076656	0.083005	0.083675	0.106114	0.097968	0.102077	0.103479	0.118363	0.131968	0.150212	0.200472	0.195152	0.203235	0.199309	0.178553
	HC	0.081132	0.063434	0.070662	0.092344	0.10489	0.072738	0.089132	0.073633	0.086294	0.038164	0.08501	0.054706	0.067469	0.104936	0.08914	0.081687	0.065048	0.06991	0.089271	0.046815	0.091974	0.066816	0.065527	0.046851	0.043568	0.069456	0.051894	0.06322	0.102579	0.103448	0.066682	0.087282	0.09987	0.085075	0.095716	0.092758	0.124656	0.096268	0.089516	0.122647	0.126316	0.149899	0.131659	0.173932	0.214681	0.183568	0.158552	0.174981
	HC	0.062915	0.056972	0.047264	0.041187	0.049034	0.048321	0.034225	0.036332	0.040505	0.04139	0.037597	0.042969	0.032297	0.019103	0.027443	0.02544	0.010618	0.030691	0.016031	0.025432	0.018267	0.023891	0.030595	0.020515	0.034552	0.040316	0.046963	0.045553	0.064965	0.049277	0.051512	0.042677	0.048655	0.038496	0.044029	0.051123	0.051258	0.049078	0.047817	0.067907	0.074671	0.099561	0.120969	0.13781	0.153547	0.145239	0.142203	0.132433
HC4013	HC	0.248404	0.178161	0.193861	0.236583	0.15472	0.160176	0.17995	0.192255	0.19917	0.172561	0.193928	0.144459	0.08878	0.083153	0.128986	0.118646	0.136538	0.135504	0.097196	0.128644	0.153815	0.106413	0.077338	0.109598	0.112242	0.147327	0.149955	0.145496	0.198895	0.219089	0.144603	0.131501	0.123285	0.17156	0.152636	0.161214	0.094753	0.198025	0.16467	0.169467	0.170655	0.251809	0.233756	0.191529	0.321449	0.273408	0.251511	0.209683
	HC	0.08156	0.068098	0.081988	0.06191	0.059994	0.062641	0.047813	0.047083	0.038413	0.029031	0.048678	0.056556	0.043489	0.036176	0.038356	0.030302	0.037102	0.028463	0.032301	0.062943	0.033687	0.030496	0.048436	0.054594	0.072939	0.048421	0.059588	0.052798	0.089943	0.069792	0.027155	0.060487	0.101736	0.074531	0.102831	0.079137	0.088796	0.106348	0.10442	0.100463	0.148782	0.128727	0.143009	0.177711	0.19125	0.180536	0.154067	0.153458
	HC	0.027624	0.022018	0.034136	0.032145	0.043072	0.040892	0.030283	0.027776	0.012171	0.033583	0.024869	0.020949	0.038885	0.031541	0.038383	0.031651	0.039959	0.032355	0.037968	0.030859	0.025757	0.011451	0.031844	0.029638	0.039698	0.030172	0.030911	0.028672	0.031346	0.030884	0.024599	0.033153	0.039592	0.029972	0.028321	0.032799	0.065278	0.045545	0.051972	0.062534	0.059564	0.081276	0.097545	0.10416	0.105666	0.113523	0.098067	0.096553
	HC	0.118946	0.121645	0.110064	0.09665	0.097184	0.095568	0.062407	0.063013	0.08027	0.052852	0.0548	0.054929	0.0481	0.033516	0.055145	0.032658	0.03177	0.039935	0.0341	0.06008	0.047949	0.057622	0.041175	0.026005	0.030819	0.018689	0.053723	0.059483	0.054928	0.058786	0.050509	0.058337	0.055298	0.06759	0.067201	0.082143	0.085418	0.083445	0.103232	0.096925	0.100797	0.124897	0.132149	0.15938	0.150686	0.163516	0.15174	0.131584
	HC	0.142774	0.111461	0.09506	0.111672	0.131835	0.086001	0.083919	0.087866	0.086022	0.081654	0.071428	0.07301	0.081661	0.081776	0.075215	0.052973	0.044552	0.060102	0.044543	0.07421	0.080052	0.06961	0.074562	0.071474	0.074768	0.087989	0.063758	0.081643	0.101379	0.097119	0.082115	0.113744	0.103312	0.075224	0.092587	0.100596	0.120369	0.096097	0.129898	0.123196	0.14037	0.175494	0.185535	0.17761	0.202617	0.212273	0.180856	0.195956
	HC	0.12499	0.102205	0.099204	0.094291	0.098357	0.068414	0.079981	0.088922	0.053744	0.048873	0.070847	0.046473	0.058305	0.045809	0.033739	0.050335	0.056557	0.06084	0.041996	0.038289	0.055487	0.072409	0.05591	0.041205	0.058342	0.04893	0.050144	0.051568	0.062257	0.06137	0.044836	0.075755	0.073641	0.068397	0.067739	0.07862	0.063356	0.077402	0.083845	0.083253	0.098446	0.103307	0.136538	0.136978	0.141007	0.147269	0.131934	0.126767
	HC	0.066429	0.064771	0.057463	0.052588	0.055593	0.041962	0.03406	0.0444	0.051985	0.028567	0.028471	0.047465	0.029751	0.036579	0.015488	0.044024	0.040198	0.032266	0.04197	0.037123	0.05079	0.038207	0.029616	0.040954	0.035035	0.040543	0.040292	0.047037	0.045178	0.054213	0.055877	0.054065	0.043983	0.060768	0.07248	0.067394	0.075871	0.074823	0.086459	0.098521	0.110833	0.1097	0.118062	0.145001	0.144257	0.138596	0.131045	0.126413
	HC	0.155001	0.121889	0.120119	0.088177	0.096111	0.088239	0.080199	0.095957	0.084706	0.057784	0.0635	0.079358	0.075141	0.057589	0.0467	0.050781	0.058408	0.089613	0.051204	0.048976	0.059164	0.051498	0.059306	0.064048	0.068179	0.075702	0.085989	0.089752	0.076768	0.113847	0.08403	0.068054	0.08543	0.090337	0.119933	0.095215	0.100442	0.129122	0.114285	0.122273	0.120214	0.151852	0.165064	0.169148	0.185213	0.185621	0.184651	0.148741
	HC	0.141191	0.127302	0.135359	0.139973	0.105078	0.085023	0.092648	0.071658	0.105518	0.07941	0.087133	0.068291	0.073293	0.070083	0.054202	0.062108	0.050661	0.058912	0.013823	0.047415	0.048649	0.072113	0.046549	0.060908	0.073462	0.061657	0.063529	0.09756	0.082044	0.077961	0.084198	0.093354	0.083585	0.074861	0.104948	0.074969	0.095654	0.093657	0.127524	0.121271	0.137539	0.167437	0.143446	0.177974	0.19125	0.174345	0.206716	0.169521
	HC	0.192929	0.149035	0.160116	0.145521	0.15814	0.133608	0.138198	0.12287	0.092031	0.08924	0.10854	0.10183	0.100797	0.083597	0.108728	0.097303	0.081035	0.082738	0.07956	0.106248	0.090271	0.046488	0.048429	0.039433	0.106012	0.07858	0.079459	0.087754	0.092508	0.127072	0.130199	0.120786	0.143666	0.133064	0.143789	0.093571	0.09409	0.158852	0.123714	0.145838	0.162851	0.187733	0.232479	0.231145	0.201191	0.241571	0.225836	0.189956
	HC	0.059375	0.057781	0.051931	0.053607	0.042709	0.043885	0.044261	0.042939	0.043961	0.01785	0.031809	0.041023	0.039296	0.034731	0.022729	0.032602	0.016108	0.030321	0.035824	0.047111	0.035865	0.025076	0.03686	0.035821	0.04231	0.044638	0.0552	0.053265	0.05761	0.058663	0.057661	0.053535	0.066511	0.066783	0.074577	0.079779	0.074747	0.08097	0.083531	0.087047	0.104677	0.110646	0.129672	0.139345	0.144467	0.155003	0.141224	0.126801
	HC	0.058455	0.058448	0.054074	0.065683	0.045683	0.049106	0.039844	0.045932	0.042945	0.037329	0.038767	0.035542	0.032492	0.057298	0.048723	0.051017	0.05043	0.036434	0.030061	0.035968	0.047476	0.045149	0.043147	0.052413	0.045996	0.054897	0.057024	0.069	0.0602	0.059015	0.061387	0.071584	0.080268	0.080939	0.076028	0.087274	0.093956	0.105628	0.068808	0.085573	0.121578	0.132678	0.13921	0.157663	0.160555	0.183523	0.154248	0.138118
	HC	0.073381	0.069133	0.052737	0.060742	0.063934	0.068239	0.053261	0.053119	0.054828	0.039627	0.04784	0.043827	0.054342	0.035473	0.038516	0.045109	0.056684	0.064561	0.046645	0.05244	0.07038	0.040999	0.064626	0.060304	0.062308	0.071251	0.055495	0.069404	0.087343	0.093791	0.082935	0.093676	0.093725	0.094253	0.107062	0.110405	0.113801	0.111653	0.121996	0.140065	0.152588	0.149807	0.168449	0.177595	0.203819	0.203099	0.195983	0.182054
	HC	0.101205	0.098444	0.071547	0.100077	0.093798	0.074815	0.066108	0.067032	0.057338	0.048943	0.04205	0.049231	0.043398	0.055255	0.060051	0.052651	0.068694	0.046256	0.047252	0.060796	0.068085	0.049868	0.055944	0.043978	0.070646	0.061077	0.040712	0.055999	0.071841	0.063817	0.055691	0.062033	0.074493	0.075706	0.075745	0.088978	0.099753	0.092402	0.083652	0.097985	0.101696	0.126144	0.143625	0.143603	0.181318	0.146481	0.153042	0.158219
	HC	0.136494	0.133939	0.12849	0.145146	0.194927	0.128762	0.129278	0.177079	0.138222	0.115661	0.127122	0.090978	0.11821	0.122903	0.127033	0.131247	0.165483	0.097314	0.087297	0.096406	0.087428	0.099472	0.127089	0.114669	0.136817	0.159936	0.095944	0.113713	0.211486	0.127871	0.162882	0.129759	0.09036	0.126218	0.060842	0.116147	0.11989	0.092294	0.157909	0.171966	0.188461	0.131866	0.17538	0.180823	0.227462	0.218202	0.195441	0.162873
	HC	0.115742	0.117995	0.097285	0.102238	0.092069	0.074887	0.091433	0.059033	0.059013	0.06795	0.042419	0.058661	0.039932	0.03693	0.025119	0.047497	0.026599	0.040935	0.033026	0.03557	0.045971	0.02716	0.040734	0.05135	0.045192	0.049408	0.034007	0.048592	0.057131	0.060255	0.057951	0.060358	0.070928	0.061782	0.06316	0.071821	0.050783	0.070102	0.061436	0.082756	0.12196	0.097428	0.118698	0.120161	0.141671	0.153114	0.138222	0.121045
HC4017	HC	0.134598	0.122975	0.09397	0.101245	0.113372	0.084329	0.084976	0.079651	0.076088	0.065823	0.07411	0.045463	0.09304	0.072149	0.044693	0.041814	0.067071	0.063297	0.086322	0.06205	0.045364	0.062253	0.048986	0.05464	0.064895	0.05533	0.092326	0.075288	0.112944	0.087718	0.087211	0.113708	0.087673	0.092539	0.115277	0.090309	0.098857	0.12625	0.149639	0.132116	0.15433	0.166641	0.148781	0.18833	0.228105	0.193538	0.204305	0.198596
	HC	0.059908	0.06076	0.05524	0.058761	0.079637	0.064033	0.055351	0.079235	0.067104	0.064053	0.082209	0.067184	0.072428	0.044716	0.059633	0.047537	0.074779	0.07263	0.050113	0.034355	0.04799	0.067459	0.044653	0.054601	0.061819	0.071552	0.052093	0.06162	0.086321	0.057958	0.072456	0.068964	0.065621	0.065297	0.068717	0.077314	0.084647	0.112956	0.052233	0.085673	0.088434	0.126317	0.119394	0.136356	0.154229	0.163432	0.1249	0.142874
	HC	0.06876	0.069114	0.073207	0.088588	0.064834	0.057805	0.052513	0.045471	0.049311	0.019548	0.019264	0.022177	0.022269	0.029196	0.013416	0.0208	0.04096	0.027946	0.020045	0.028561	0.042625	0.036121	0.011557	0.032945	0.052902	0.040189	0.043586	0.055689	0.060061	0.060393	0.047408	0.047961	0.081748	0.069299	0.054847	0.067138	0.077197	0.101258	0.10545	0.118304	0.114985	0.147955	0.15639	0.17442	0.190665	0.204892	0.182924	0.187755
	HC	0.06827	0.069145	0.058645	0.059022	0.072616	0.071685	0.054156	0.052455	0.052694	0.050112	0.049756	0.03874	0.043782	0.034729	0.022051	0.060623	0.071826	0.039688	0.039107	0.046685	0.037984	0.059475	0.025281	0.047401	0.06609	0.041589	0.042496	0.067121	0.090657	0.058007	0.064701	0.070955	0.072001	0.036514	0.090776	0.067299	0.083881	0.122832	0.073747	0.113477	0.093424	0.115177	0.181836	0.128284	0.168429	0.167832	0.172563	0.158721
	HC	0.096326	0.055229	0.061552	0.081281	0.078734	0.065765	0.083358	0.062178	0.060449	0.058052	0.056203	0.037223	0.049556	0.055408	0.055169	0.027447	0.076648	0.048174	0.016416	0.067774	0.060301	0.034289	0.053545	0.061252	0.060278	0.027119	0.061913	0.044309	0.081901	0.048085	0.080618	0.06192	0.053046	0.081666	0.075942	0.100288	0.074563	0.104129	0.087729	0.126647	0.162601	0.152558	0.137045	0.172761	0.19847	0.177304	0.18628	0.210093
	HC	0.071549	0.048472	0.0446	0.056072	0.047981	0.054965	0.058463	0.044049	0.0328	0.045809	0.043959	0.030019	0.026199	0.052509	0.05035	0.046103	0.043385	0.03636	0.053395	0.032477	0.041195	0.055638	0.039345	0.048543	0.070722	0.062988	0.040371	0.037426	0.08456	0.045163	0.051396	0.052791	0.053535	0.070937	0.064805	0.054672	0.084121	0.091989	0.076302	0.092124	0.081874	0.118538	0.112348	0.128196	0.130552	0.135927	0.130883	0.138107
	HC	0.072315	0.049293	0.071715	0.060824	0.077382	0.06905	0.080915	0.101933	0.059629	0.041314	0.058368	0.05605	0.064657	0.048347	0.064247	0.049105	0.039362	0.061284	0.055946	0.057191	0.065908	0.049098	0.056995	0.067119	0.0596	0.083541	0.045399	0.049546	0.088117	0.052282	0.07283	0.05992	0.071807	0.079514	0.051693	0.07125	0.077846	0.08232	0.078509	0.092524	0.112054	0.14004	0.124827	0.152124	0.145601	0.160466	0.15501	0.141274
	HC	0.289412	0.312453	0.321662	0.268102	0.271074	0.2405	0.190967	0.255879	0.215128	0.188142	0.197283	0.130626	0.132897	0.146048	0.146239	0.201364	0.104143	0.091202	0.100916	0.125561	0.186883	0.113081	0.118659	0.110349	0.143557	0.154429	0.147856	0.0908	0.180574	0.188951	0.092676	0.166481	0.143321	0.121566	0.149751	0.113207	0.213166	0.144924	0.206872	0.187835	0.240604	0.200348	0.30381	0.28179	0.235028	0.248843	0.287298	0.294671
	HC	0.077376	0.071895	0.061075	0.076861	0.079846	0.088841	0.076007	0.076662	0.07405	0.051143	0.091807	0.073212	0.050574	0.076325	0.07894	0.058925	0.051932	0.076333	0.076036	0.068611	0.085112	0.06163	0.074506	0.066028	0.046802	0.067336	0.043716	0.071283	0.08138	0.089037	0.086738	0.080442	0.084679	0.073504	0.081185	0.093444	0.066143	0.078495	0.087905	0.096982	0.098964	0.110752	0.141727	0.131014	0.150418	0.147897	0.132554	0.132774
	HC	0.0793	0.06338	0.05647	0.049934	0.07306	0.063653	0.097317	0.093137	0.049132	0.041233	0.072541	0.071281	0.078791	0.057622	0.036832	0.04747	0.088721	0.049524	0.072282	0.059337	0.092719	0.069382	0.075023	0.055858	0.069054	0.070337	0.066437	0.072777	0.102274	0.07328	0.066604	0.060642	0.075619	0.063796	0.072649	0.081952	0.076253	0.101662	0.085629	0.113943	0.101933	0.13148	0.138432	0.145018	0.139973	0.191475	0.170213	0.144078
	HC	0.140539	0.119858	0.094275	0.138966	0.104269	0.112551	0.086533	0.053409	0.036746	0.027242	0.063682	0.072645	0.061111	0.031292	0.033243	0.032619	0.011925	0.039017	0.01021	0.015345	0.036113	0.003127	0.014773	0.016894	0.031761	0.068399	0.029692	0.016102	0.054752	0.054407	0.054033	0.069444	0.057383	0.064203	0.066434	0.024443	0.072637	0.076322	0.068866	0.079153	0.114554	0.118975	0.139731	0.162649	0.167879	0.200222	0.183375	0.129793
	HC	0.075618	0.095079	0.099295	0.087968	0.098119	0.11259	0.0698	0.06279	0.084241	0.065737	0.087528	0.045811	0.073659	0.038693	0.072026	0.062454	0.058735	0.066929	0.061983	0.060573	0.051052	0.052386	0.026588	0.046328	0.033335	0.051952	0.06417	0.06465	0.089139	0.071941	0.080776	0.077329	0.076057	0.07188	0.104674	0.07486	0.108702	0.100245	0.112758	0.120068	0.13336	0.144749	0.185287	0.177858	0.192704	0.1868	0.183312	0.165177
	HC	0.076046	0.076696	0.056181	0.1058	0.086253	0.090119	0.040114	0.06828	0.06197	0.044134	0.03547	0.050126	0.062559	0.052512	0.028809	0.048116	0.047163	0.038077	0.053259	0.044074	0.056105	0.047031	0.046235	0.05346	0.056531	0.051885	0.060065	0.069653	0.072773	0.071446	0.062365	0.079566	0.097651	0.076706	0.091457	0.099961	0.097127	0.132311	0.100163	0.134296	0.117108	0.178463	0.19919	0.18104	0.216003	0.223043	0.205201	0.188737
	HC	0.166039	0.130555	0.133345	0.149197	0.158765	0.107405	0.126134	0.072912	0.103626	0.097624	0.054436	0.109475	0.086886	0.054361	0.096493	0.071819	0.091898	0.075847	0.060287	0.071334	0.033103	0.061941	0.111906	0.075818	0.035483	0.094321	0.086019	0.058667	0.125046	0.139845	0.115281	0.098244	0.141598	0.106633	0.102878	0.099448	0.123863	0.132104	0.144477	0.114814	0.137995	0.150482	0.194239	0.181082	0.222945	0.204045	0.212605	0.192195
	HC	0.181534	0.145862	0.094776	0.146422	0.110249	0.132171	0.091511	0.127432	0.097482	0.130826	0.056748	0.103939	0.073842	0.076806	0.068093	0.060585	0.064351	0.097138	0.043956	0.060922	0.051599	0.076523	0.112287	0.065568	0.0846	0.110413	0.098535	0.099885	0.106783	0.100617	0.116585	0.133244	0.124679	0.143516	0.137117	0.151646	0.118631	0.096413	0.158385	0.165095	0.228875	0.19232	0.222183	0.212547	0.261657	0.226175	0.225082	0.237278
	HC	0.061114	0.077435	0.077513	0.07712	0.067551	0.071737	0.049585	0.06616	0.051998	0.037963	0.036042	0.044946	0.053415	0.054524	0.066669	0.046602	0.04956	0.044059	0.037507	0.052684	0.082674	0.060607	0.041532	0.055437	0.081567	0.067604	0.054554	0.046519	0.073526	0.061915	0.054791	0.089143	0.099483	0.08399	0.07863	0.097547	0.080839	0.114134	0.107415	0.095396	0.15221	0.148135	0.180995	0.18487	0.209211	0.210219	0.201801	0.195039
HC4018	HC	0.089846	0.079301	0.081933	0.061394	0.065932	0.065824	0.056972	0.056453	0.059111	0.03989	0.046476	0.052749	0.044554	0.022075	0.018702	0.039788	0.024463	0.037858	0.053174	0.050235	0.025582	0.058375	0.045181	0.03362	0.064488	0.054675	0.065594	0.054699	0.052921	0.051445	0.02919	0.06444	0.08149	0.05729	0.080509	0.088078	0.093342	0.065703	0.098229	0.11315	0.114763	0.130447	0.114051	0.150777	0.171818	0.189252	0.183212	0.16686
	HC	0.042925	0.060253	0.049017	0.041752	0.048176	0.043656	0.036256	0.054978	0.030478	0.026879	0.021468	0.041477	0.048919	0.028225	0.023991	0.030696	0.026781	0.021234	0.024997	0.030433	0.033205	0.02956	0.037203	0.033335	0.043767	0.036085	0.035961	0.039195	0.033774	0.043738	0.048963	0.030202	0.022177	0.033926	0.048617	0.029077	0.037609	0.0378	0.049971	0.054857	0.070233	0.094752	0.090286	0.108684	0.127189	0.121063	0.119866	0.109721
	HC	0.029217	0.04094	0.029835	0.027412	0.02077	0.054128	0.046405	0.023069	0.033604	0.027842	0.045039	0.034994	0.027648	0.033853	0.034263	0.043932	0.049802	0.045345	0.041061	0.028312	0.026378	0.028486	0.027524	0.02688	0.02247	0.022129	0.058617	0.030535	0.054504	0.034591	0.029076	0.042535	0.027783	0.020421	0.044955	0.044318	0.050045	0.04643	0.039676	0.064174	0.069127	0.079529	0.11007	0.109321	0.144106	0.103881	0.103896	0.096929
	HC	0.097511	0.073062	0.070453	0.066353	0.066763	0.059345	0.05049	0.054339	0.048451	0.020073	0.054732	0.047316	0.033358	0.052631	0.042614	0.050051	0.04445	0.048532	0.040859	0.025224	0.043583	0.043443	0.040843	0.038931	0.071149	0.062041	0.067436	0.058344	0.074557	0.055573	0.078644	0.070059	0.080721	0.075007	0.08987	0.096135	0.09565	0.105452	0.104794	0.126587	0.113335	0.134568	0.160027	0.175689	0.196632	0.192286	0.191893	0.160238
	HC	0.110635	0.07461	0.051312	0.081363	0.084811	0.092786	0.071751	0.058469	0.060286	0.06575	0.05584	0.035951	0.036513	0.04937	0.034531	0.069418	0.049581	0.055567	0.037065	0.068664	0.060002	0.048563	0.048529	0.059508	0.044143	0.044637	0.071309	0.067121	0.062816	0.060335	0.085005	0.072132	0.096351	0.071496	0.079641	0.071253	0.085347	0.105541	0.092984	0.099012	0.129107	0.161988	0.152515	0.156171	0.179613	0.173572	0.2018	0.176079
	HC	0.076435	0.042396	0.053484	0.058131	0.050138	0.04637	0.054026	0.051771	0.044329	0.0456	0.046218	0.03911	0.030074	0.045904	0.037719	0.046789	0.05157	0.046037	0.048015	0.074463	0.052202	0.058103	0.062282	0.074284	0.067922	0.091309	0.084981	0.084677	0.109702	0.105151	0.0873	0.089987	0.111452	0.105779	0.108062	0.110679	0.12108	0.133058	0.117852	0.14985	0.153771	0.168862	0.186957	0.19526	0.214034	0.251648	0.211168	0.213713
	HC	0.071946	0.045649	0.047486	0.07317	0.033999	0.057126	0.054188	0.049617	0.046112	0.030191	0.05114	0.065806	0.036217	0.01545	0.026556	0.038773	0.038593	0.060791	0.046988	0.039881	0.033004	0.037527	0.022264	0.023648	0.048013	0.065771	0.051284	0.05727	0.072725	0.069649	0.040808	0.062118	0.065982	0.042982	0.089188	0.045374	0.058487	0.091814	0.089572	0.074943	0.074007	0.075177	0.097862	0.100184	0.127297	0.117352	0.121864	0.092933
	HC	0.050632	0.044775	0.029358	0.031161	0.040698	0.039001	0.03083	0.036609	0.021809	0.026463	0.016029	0.021611	0.020171	0.027898	0.030492	0.040417	0.035144	0.016464	0.027074	0.019025	0.045499	0.039505	0.040776	0.04236	0.040722	0.044409	0.039938	0.050844	0.059362	0.069555	0.048644	0.071172	0.071583	0.069152	0.067628	0.074624	0.092828	0.087376	0.092699	0.100004	0.120352	0.124968	0.148973	0.148646	0.185665	0.185771	0.173025	0.163558
	HC	0.093983	0.092154	0.066282	0.06189	0.07094	0.066459	0.067198	0.048176	0.054555	0.020167	0.059808	0.040401	0.043609	0.013115	0.053059	0.032823	0.044504	0.040223	0.036931	0.043391	0.028514	0.046399	0.056167	0.053196	0.05605	0.02683	0.048233	0.034803	0.071438	0.067593	0.07113	0.073103	0.04998	0.074935	0.058468	0.075078	0.099794	0.095769	0.080034	0.107091	0.112324	0.117415	0.128442	0.15583	0.170636	0.174155	0.176664	0.158029
	HC	0.089619	0.087571	0.073098	0.071634	0.081017	0.072699	0.072137	0.080732	0.059037	0.04412	0.072022	0.045798	0.057538	0.059376	0.044137	0.072197	0.051685	0.061583	0.062191	0.061716	0.054061	0.041533	0.048107	0.063936	0.056417	0.047918	0.062086	0.053756	0.063784	0.087334	0.084767	0.059645	0.056815	0.081853	0.095633	0.091135	0.092958	0.103801	0.087893	0.113897	0.129509	0.145152	0.111175	0.18014	0.174821	0.210574	0.185859	0.179354
	HC	0.090871	0.068801	0.064265	0.057821	0.067843	0.062612	0.071925	0.049553	0.063506	0.028823	0.042889	0.043245	0.049153	0.039595	0.03128	0.036666	0.040707	0.047149	0.042643	0.04256	0.040219	0.040397	0.047709	0.028936	0.049636	0.045939	0.033754	0.046313	0.066142	0.049179	0.044439	0.06479	0.053453	0.071156	0.070539	0.068237	0.065624	0.080907	0.092271	0.079608	0.121289	0.110568	0.156113	0.156114	0.195891	0.182698	0.156266	0.152928
	HC	0.132762	0.116305	0.121964	0.128494	0.074371	0.116599	0.069501	0.088966	0.071824	0.070539	0.076897	0.078318	0.065061	0.038931	0.051474	0.056629	0.066932	0.064937	0.0828	0.059475	0.054967	0.055844	0.077371	0.059787	0.065003	0.059437	0.050291	0.071995	0.064058	0.081418	0.070448	0.065764	0.088053	0.108051	0.103198	0.076663	0.088379	0.106537	0.113438	0.143457	0.14216	0.147287	0.171156	0.188304	0.215429	0.192456	0.203583	0.178936
	HC	0.194439	0.200209	0.117158	0.167816	0.143138	0.125941	0.070196	0.133277	0.092646	0.087884	0.070707	0.122456	0.104989	0.075998	0.063002	0.051422	0.072391	0.103201	0.083085	0.010675	0.060481	0.039771	0.109133	0.065341	0.107387	0.08337	0.082099	0.11789	0.110987	0.123233	0.06441	0.151469	0.143313	0.07247	0.083697	0.097754	0.134575	0.153381	0.166201	0.160656	0.108952	0.181574	0.209377	0.226626	0.22939	0.227795	0.236884	0.221351
	HC	0.080215	0.126751	0.077745	0.107828	0.113756	0.116194	0.09929	0.088543	0.117978	0.076656	0.125049	0.097251	0.1033	0.081697	0.08176	0.089014	0.091642	0.066605	0.085567	0.071608	0.054214	0.092487	0.063922	0.074578	0.094022	0.101301	0.086136	0.120157	0.116965	0.146094	0.122077	0.128062	0.070939	0.099249	0.118728	0.134791	0.121	0.141773	0.15057	0.13729	0.170282	0.134617	0.190674	0.186829	0.186224	0.192181	0.197098	0.191432
	HC	0.107433	0.107781	0.073649	0.071606	0.07727	0.105786	0.090269	0.063623	0.084817	0.065414	0.097883	0.119792	0.075302	0.10507	0.063361	0.066156	0.071703	0.082942	0.088693	0.076698	0.105316	0.070632	0.097897	0.061844	0.088041	0.115718	0.062709	0.11577	0.109741	0.092647	0.108026	0.148418	0.086918	0.064045	0.06059	0.124689	0.072388	0.107206	0.128572	0.104108	0.109011	0.122415	0.146216	0.154158	0.192863	0.18837	0.183285	0.182447
	HC	0.095	0.09104	0.068774	0.072731	0.07811	0.072834	0.047305	0.072153	0.066721	0.035812	0.050942	0.058301	0.041769	0.040166	0.03294	0.039922	0.050414	0.047175	0.05533	0.035542	0.027675	0.044517	0.044489	0.055531	0.05287	0.053748	0.046602	0.055371	0.069195	0.077204	0.06559	0.052314	0.070836	0.0672	0.081842	0.089375	0.081	0.087277	0.090616	0.092972	0.106776	0.12379	0.151986	0.16173	0.155944	0.15602	0.154686	0.145928
HC4019	HC	0.234721	0.228366	0.303865	0.233219	0.247168	0.227213	0.219771	0.19501	0.214672	0.105254	0.228406	0.200925	0.178294	0.133436	0.190685	0.191665	0.182893	0.127522	0.187578	0.166197	0.105151	0.209009	0.283659	0.147956	0.207914	0.112456	0.157034	0.1981	0.241925	0.169927	0.220665	0.19321	0.176158	0.240737	0.239665	0.189609	0.224046	0.333252	0.276043	0.160035	0.250246	0.248095	0.313089	0.31716	0.438097	0.330037	0.263195	0.303488
	HC	0.148994	0.157329	0.127467	0.151799	0.117308	0.135974	0.097959	0.151101	0.100605	0.105747	0.106581	0.09331	0.153674	0.114383	0.124001	0.100774	0.135759	0.100091	0.100896	0.121308	0.126567	0.078207	0.118396	0.126775	0.127846	0.13305	0.083805	0.1472	0.152855	0.148198	0.124788	0.174571	0.152905	0.121458	0.114662	0.14123	0.147677	0.12251	0.210016	0.144509	0.152349	0.18872	0.1951	0.259867	0.254642	0.288381	0.210716	0.245467
	HC	0.143242	0.148971	0.1659	0.136849	0.149739	0.123438	0.102628	0.187141	0.156611	0.099734	0.13072	0.137537	0.096886	0.121973	0.082379	0.174888	0.108787	0.104194	0.092271	0.162002	0.116423	0.0836	0.12497	0.109838	0.116848	0.152851	0.125139	0.115639	0.125446	0.14127	0.152693	0.115439	0.168432	0.183555	0.152868	0.160261	0.124709	0.163327	0.162223	0.21912	0.198068	0.156379	0.179942	0.216816	0.286511	0.267349	0.244878	0.235371
	HC	0.136099	0.138916	0.129342	0.12694	0.099257	0.135159	0.113493	0.129851	0.12273	0.085212	0.113172	0.126726	0.101696	0.116942	0.061583	0.095418	0.113926	0.085088	0.09129	0.082496	0.111705	0.078032	0.080903	0.089181	0.118543	0.08279	0.092736	0.108102	0.123787	0.112058	0.110868	0.119118	0.11655	0.137858	0.131373	0.102718	0.116784	0.114919	0.122691	0.167568	0.137782	0.14747	0.199054	0.196799	0.263	0.240724	0.229215	0.220246
	HC	0.125874	0.105439	0.119232	0.108673	0.11636	0.118912	0.089957	0.100959	0.088836	0.075031	0.114067	0.10655	0.098601	0.08554	0.102417	0.094691	0.109526	0.083198	0.089576	0.083439	0.113025	0.079901	0.099823	0.100816	0.121732	0.130404	0.119157	0.113239	0.128516	0.090162	0.115403	0.138822	0.114787	0.079237	0.115301	0.115302	0.166124	0.111865	0.145422	0.179929	0.159219	0.184418	0.172038	0.214057	0.25032	0.259679	0.258543	0.19962
	HC	0.307259	0.121967	0.260722	0.280176	0.20371	0.307639	0.118021	0.217794	0.230081	0.166579	0.199988	0.263301	0.215632	0.244887	0.230264	0.280909	0.123138	0.156624	0.154684	0.139147	0.189068	0.159868	0.214674	0.178593	0.312393	0.212265	0.214771	0.212216	0.187765	0.271142	0.218101	0.271267	0.248639	0.271596	0.188378	0.172679	0.185768	0.161841	0.305161	0.230812	0.195407	0.224329	0.140178	0.198143	0.34084	0.243587	0.153218	0.25252
	HC	0.087457	0.100571	0.101311	0.071346	0.101588	0.086105	0.107039	0.086451	0.085426	0.058098	0.081017	0.081869	0.087094	0.057206	0.068626	0.065151	0.07619	0.084662	0.029307	0.065193	0.062656	0.074676	0.085996	0.053516	0.091433	0.093845	0.07751	0.077627	0.122245	0.102016	0.09532	0.094782	0.082504	0.090426	0.091611	0.108024	0.102373	0.136007	0.11392	0.122076	0.168261	0.158895	0.17352	0.197157	0.212042	0.238727	0.222766	0.216575
	HC	0.101135	0.082886	0.060282	0.073671	0.064711	0.073967	0.084245	0.087763	0.094164	0.040494	0.056784	0.051982	0.056251	0.058114	0.041548	0.053184	0.059965	0.06971	0.053849	0.0615	0.06988	0.094401	0.076456	0.077751	0.067633	0.079866	0.055575	0.073837	0.086469	0.076981	0.087427	0.105236	0.065653	0.068078	0.09976	0.087844	0.098591	0.115913	0.107781	0.131223	0.097802	0.153834	0.182571	0.153378	0.167993	0.182583	0.16093	0.182306
	HC	0.014861	0.011981	0.010595	0.010242	0.008711	0.009451	0.008055	0.009748	0.007532	0.00586	0.009688	0.007372	0.011747	0.008345	0.00878	0.004074	0.00528	0.004713	0.006391	0.00928	0.006509	0.004575	0.006134	0.00792	0.010036	0.00813	0.009716	0.00692	0.011607	0.009791	0.010406	0.010515	0.010167	0.006805	0.015244	0.0114	0.012046	0.012198	0.010416	0.010877	0.016138	0.014885	0.015006	0.018278	0.019835	0.02279	0.018375	0.021091
	HC	0.135133	0.106808	0.103856	0.11114	0.105542	0.138534	0.096933	0.118185	0.109138	0.069648	0.138808	0.104362	0.106481	0.101681	0.09169	0.117416	0.097693	0.081	0.13877	0.084514	0.106444	0.082083	0.112339	0.117139	0.151563	0.114145	0.119999	0.107748	0.134166	0.120025	0.105655	0.105887	0.106565	0.10688	0.142184	0.062692	0.12391	0.096562	0.086856	0.145796	0.132205	0.154763	0.150959	0.184293	0.193697	0.226602	0.192904	0.189714
	HC	0.263268	0.27681	0.225476	0.366762	0.374016	0.25252	0.194154	0.229227	0.222715	0.181741	0.291341	0.247377	0.265133	0.303755	0.308066	0.281662	0.219195	0.316708	0.171496	0.166718	0.234787	0.259791	0.17217	0.228843	0.219299	0.239931	0.380102	0.339785	0.186767	0.315983	0.337946	0.173901	0.252998	0.221198	0.325407	0.36881	0.261893	0.339446	0.309606	0.229675	0.242987	0.351413	0.183893	0.201141	0.326166	0.257604	0.257363	0.400917
	HC	0.244557	0.190906	0.244339	0.281884	0.267947	0.372746	0.233278	0.235365	0.236435	0.165158	0.295805	0.203286	0.252802	0.361699	0.161299	0.174641	0.265397	0.262995	0.240565	0.150948	0.304913	0.230728	0.133381	0.222887	0.248642	0.243207	0.224535	0.174699	0.219221	0.340262	0.314503	0.259291	0.17626	0.194346	0.326727	0.194646	0.271615	0.211473	0.152991	0.246601	0.240642	0.349278	0.234047	0.313609	0.246102	0.167291	0.378437	0.304963
	HC	0.164396	0.249184	0.169089	0.228262	0.31402	0.183616	0.190985	0.231908	0.248268	0.219546	0.227942	0.319748	0.126773	0.157732	0.176293	0.220219	0.234677	0.140799	0.214715	0.255799	0.240072	0.260177	0.178822	0.246715	0.19941	0.18807	0.224792	0.221932	0.25171	0.154195	0.23387	0.138062	0.197174	0.12895	0.241619	0.263108	0.188227	0.153078	0.185258	0.286582	0.150078	0.217247	0.236316	0.312536	0.207697	0.220437	0.205752	0.281133
	HC	0.048326	0.309103	0.140184	0.223318	0.244023	0.192353	0.237873	0.26955	0.236115	0.183206	0.266334	0.243125	0.241979	0.275817	0.266174	0.207373	0.23368	0.219488	0.146217	0.222547	0.211328	0.142521	0.245029	0.175596	0.207486	0.134665	0.180476	0.200367	0.25308	0.312876	0.143305	0.188643	0.180909	0.135867	0.196999	0.200771	0.196001	0.321968	0.146479	0.228155	0.183547	0.256902	0.21114	0.211529	0.284005	0.257438	0.22242	0.193365
	HC	0.331915	0.091033	0.332739	0.190058	0.307913	0.213423	0.222762	0.242121	0.339704	0.244053	0.236934	0.140737	0.081612	0.190993	0.033502	0.125761	0.204984	0.258288	0.132175	0.138694	0.16186	0.197784	0.205198	0.207319	0.146028	0.239626	0.229797	0.07639	0.089599	0.273436	0.168846	0.209047	0.161205	0.167655	0.187025	0.118283	0.280078	0.338282	0.158003	0.25766	0.216018	0.270336	0.191074	0.263613	0.30116	0.272536	0.415344	0.269906
	HC	0.134321	0.18363	0.21752	0.32515	0.297387	0.196059	0.246867	0.373491	0.297382	0.120441	0.31822	0.287749	0.156506	0.223516	0.260938	0.372803	0.409547	0.259819	0.02391	0.151005	0.312661	0.264049	0.224376	0.259465	0.32734	0.208583	0.307379	0.234146	0.283448	0.402302	0.219079	0.312334	0.271915	0.227845	0.231477	0.178323	0.200427	0.235493	0.347724	0.194044	0.179928	0.156766	0.218244	0.325839	0.321575	0.372627	0.343006	0.328295
HC4020	HC	0.034636	0.039655	0.029494	0.042773	0.052684	0.042856	0.029277	0.034039	0.043448	0.048176	0.031642	0.029294	0.026276	0.033079	0.039232	0.041869	0.048059	0.032418	0.048019	0.037409	0.013934	0.033015	0.040018	0.032077	0.027159	0.024316	0.015708	0.02813	0.036719	0.051241	0.051021	0.046017	0.04715	0.04983	0.06173	0.062923	0.064143	0.074605	0.066305	0.082418	0.099161	0.099641	0.120344	0.109611	0.159083	0.13753	0.141608	0.134229
	HC	0.090093	0.071489	0.063952	0.06933	0.073992	0.074559	0.060554	0.065178	0.073675	0.04718	0.053283	0.03649	0.038828	0.047395	0.041424	0.033613	0.036672	0.044609	0.03982	0.049437	0.040686	0.036962	0.067118	0.042141	0.056474	0.054819	0.04485	0.057136	0.070107	0.072498	0.077627	0.075352	0.076934	0.046297	0.074757	0.066289	0.080475	0.086861	0.092585	0.118914	0.125957	0.121418	0.135986	0.186249	0.208928	0.181014	0.173533	0.14936
	HC	0.090895	0.104367	0.087313	0.098004	0.092297	0.08528	0.0689	0.068456	0.067099	0.069753	0.061252	0.039251	0.050887	0.050537	0.03787	0.037154	0.049005	0.039974	0.042403	0.040488	0.061325	0.044329	0.051931	0.056232	0.043261	0.058299	0.041925	0.061783	0.053932	0.065241	0.062946	0.066298	0.07281	0.072066	0.073387	0.073817	0.088285	0.103108	0.102099	0.126029	0.12291	0.135864	0.144804	0.168428	0.173234	0.175268	0.185912	0.163683
	HC	0.063879	0.05418	0.039115	0.044219	0.057346	0.042239	0.064007	0.050683	0.033527	0.032597	0.025784	0.03039	0.039225	0.031999	0.036166	0.023318	0.051365	0.044667	0.049336	0.040999	0.020198	0.034757	0.043494	0.032538	0.057881	0.059082	0.061089	0.046324	0.053628	0.069689	0.055452	0.082183	0.082303	0.076543	0.087878	0.076649	0.09383	0.101425	0.095897	0.118434	0.109479	0.125258	0.147784	0.186529	0.194509	0.190655	0.184998	0.164342
	HC	0.041539	0.048729	0.060259	0.047523	0.037238	0.053509	0.035478	0.035443	0.038783	0.041823	0.048397	0.036557	0.032679	0.030653	0.041243	0.022759	0.026819	0.03837	0.043982	0.046694	0.05381	0.037439	0.040314	0.029853	0.026411	0.046698	0.032216	0.03799	0.057705	0.062195	0.05736	0.049721	0.070304	0.0401	0.068547	0.074376	0.102319	0.091071	0.076382	0.109374	0.12217	0.11987	0.17532	0.181298	0.196534	0.201783	0.179626	0.162831
	HC	0.037484	0.020718	0.041827	0.048086	0.049039	0.039474	0.032771	0.032064	0.034064	0.025565	0.0396	0.030454	0.028212	0.039144	0.03003	0.030102	0.037284	0.03713	0.0387	0.041132	0.043204	0.019474	0.033053	0.030423	0.020999	0.039685	0.040769	0.026863	0.035511	0.04804	0.043664	0.050339	0.040108	0.038839	0.055991	0.05274	0.050074	0.056926	0.058248	0.069276	0.082839	0.091057	0.098487	0.128971	0.136591	0.142553	0.137915	0.112669
	HC	0.028529	0.023595	0.025982	0.035848	0.015251	0.03668	0.019022	0.01714	0.040997	0.016054	0.025909	0.014382	0.026792	0.042996	0.020071	0.036467	0.014037	0.047403	0.036648	0.022604	0.054016	0.050377	0.04166	0.052965	0.062348	0.067695	0.064953	0.052358	0.073494	0.075985	0.080917	0.08319	0.083152	0.080448	0.107114	0.114926	0.107212	0.121488	0.129754	0.145048	0.136874	0.154068	0.171777	0.190887	0.215635	0.211607	0.217098	0.199977
	HC	0.039814	0.027664	0.03621	0.043158	0.035852	0.048142	0.035868	0.028436	0.043676	0.010916	0.03561	0.03175	0.030714	0.030698	0.030801	0.029068	0.036366	0.027346	0.024354	0.04066	0.030612	0.029107	0.041213	0.050512	0.043557	0.059313	0.036535	0.055441	0.078539	0.064112	0.065369	0.055244	0.084599	0.074889	0.079973	0.07875	0.091583	0.118332	0.111356	0.13553	0.136006	0.167502	0.167495	0.198076	0.216948	0.219603	0.183508	0.19319
	HC	0.099253	0.092213	0.08904	0.076063	0.084532	0.06415	0.072316	0.062877	0.081379	0.081649	0.060881	0.064461	0.066211	0.059373	0.063778	0.058975	0.07791	0.066572	0.074395	0.038998	0.062094	0.067587	0.073551	0.039013	0.058033	0.062994	0.079356	0.096377	0.09613	0.081789	0.075854	0.097859	0.105168	0.086404	0.101776	0.130161	0.122489	0.108072	0.093688	0.11748	0.162699	0.176023	0.16103	0.196246	0.222934	0.225293	0.212507	0.20938
	HC	0.053212	0.030713	0.022251	0.0446	0.045472	0.038128	0.032029	0.029165	0.019228	0.020329	0.037626	0.019731	0.040819	0.046494	0.017771	0.029374	0.023878	0.011427	0.042835	0.052803	0.029807	0.023348	0.036938	0.03022	0.03455	0.038752	0.033476	0.031074	0.028206	0.044086	0.031603	0.035199	0.048366	0.031811	0.019974	0.037454	0.054317	0.04378	0.046009	0.072406	0.080269	0.105113	0.094993	0.128176	0.133261	0.126162	0.113584	0.119861
	HC	0.067444	0.054444	0.057366	0.057575	0.062211	0.049988	0.049308	0.057053	0.047151	0.032004	0.031197	0.051428	0.033592	0.028142	0.01306	0.01705	0.055688	0.045849	0.040213	0.037098	0.045836	0.022793	0.029097	0.038616	0.048464	0.058397	0.047276	0.046307	0.056453	0.042879	0.063965	0.067809	0.067381	0.054018	0.091221	0.083255	0.090257	0.094424	0.108518	0.127005	0.117124	0.137415	0.167174	0.179642	0.19507	0.209119	0.197902	0.176126
	HC	0.071552	0.073203	0.039346	0.063959	0.052098	0.051209	0.034856	0.036011	0.020133	0.020362	0.02966	0.022938	0.032603	0.019019	0.013998	0.030541	0.033131	0.021131	0.019804	0.019341	0.023256	0.032469	0.035319	0.022131	0.043062	0.035515	0.047356	0.027006	0.060597	0.036022	0.04251	0.044577	0.042373	0.045733	0.04343	0.083	0.075217	0.077768	0.083577	0.101733	0.100975	0.122736	0.161332	0.148947	0.188083	0.165882	0.162983	0.145918
	HC	0.02673	0.045906	0.034872	0.040162	0.026925	0.027598	0.033112	0.04294	0.043104	0.025455	0.045035	0.030919	0.034766	0.037557	0.029916	0.034158	0.032474	0.035076	0.025365	0.03685	0.024589	0.030823	0.023128	0.034363	0.026907	0.033357	0.034352	0.022663	0.038696	0.034683	0.037114	0.04067	0.047818	0.035191	0.053095	0.054784	0.042442	0.04849	0.044615	0.058192	0.082393	0.097096	0.107367	0.120742	0.128043	0.125706	0.11345	0.106088
	HC	0.054148	0.020513	0.035579	0.047773	0.047432	0.039417	0.026973	0.030144	0.035639	0.025136	0.042395	0.029332	0.027461	0.031759	0.023518	0.039647	0.023997	0.02756	0.029609	0.030894	0.034421	0.026736	0.029592	0.040855	0.054865	0.044926	0.040995	0.03791	0.059363	0.053061	0.057563	0.062915	0.067351	0.076424	0.075118	0.078829	0.087434	0.091466	0.091681	0.109813	0.115668	0.146408	0.162854	0.182578	0.192808	0.193032	0.175525	0.168763
	HC	0.101344	0.075624	0.059685	0.079572	0.068546	0.095179	0.072721	0.077764	0.062082	0.043985	0.04415	0.034559	0.056619	0.050748	0.038111	0.059438	0.045689	0.031939	0.029729	0.053206	0.036787	0.033054	0.048373	0.048753	0.038659	0.027758	0.045805	0.048625	0.068818	0.061469	0.049252	0.083489	0.070043	0.072296	0.075344	0.062848	0.081447	0.077861	0.093066	0.116644	0.120153	0.136063	0.15537	0.192073	0.192556	0.185039	0.198718	0.175667
	HC	0.095728	0.06881	0.074783	0.097224	0.099104	0.065274	0.073525	0.06982	0.044865	0.044193	0.050781	0.03908	0.059959	0.042642	0.045775	0.04133	0.057701	0.033319	0.036931	0.050542	0.039071	0.043456	0.03828	0.036052	0.053087	0.052377	0.049662	0.046644	0.065354	0.055831	0.060432	0.065287	0.072674	0.080122	0.068602	0.076538	0.102609	0.080766	0.091905	0.095478	0.133584	0.118017	0.163868	0.176044	0.175306	0.182058	0.176081	0.174163
HC4023	HC	0.104546	0.115961	0.096691	0.12779	0.094999	0.094093	0.096271	0.108358	0.105475	0.058624	0.107428	0.102848	0.073546	0.057479	0.083685	0.086225	0.118288	0.10068	0.082169	0.090156	0.089803	0.104249	0.082332	0.070185	0.108781	0.089839	0.091022	0.083705	0.112244	0.096759	0.112406	0.107808	0.088281	0.08496	0.110083	0.112039	0.099977	0.117288	0.107593	0.120267	0.12611	0.122977	0.149888	0.185586	0.199462	0.153227	0.17104	0.186175
	HC	0.137252	0.099095	0.104045	0.102299	0.09612	0.093667	0.112169	0.109046	0.092803	0.074448	0.102261	0.082648	0.025893	0.024871	0.074076	0.06074	0.063689	0.067929	0.043783	0.086435	0.060482	0.072914	0.065995	0.033811	0.065032	0.069899	0.116721	0.082218	0.074266	0.104882	0.088277	0.123319	0.092659	0.093212	0.113174	0.087987	0.12201	0.114631	0.113374	0.138894	0.146314	0.154655	0.16303	0.205208	0.227657	0.20843	0.218345	0.187829
	HC	0.099876	0.085485	0.073832	0.076847	0.075549	0.101117	0.05454	0.059702	0.076435	0.057506	0.072678	0.094889	0.04113	0.073022	0.046244	0.075211	0.078372	0.058698	0.05463	0.071281	0.074035	0.043997	0.091299	0.046871	0.048461	0.092958	0.091683	0.101802	0.112352	0.076186	0.080663	0.13079	0.10862	0.115108	0.090446	0.125132	0.115416	0.161022	0.138279	0.130549	0.146412	0.153356	0.176245	0.210109	0.203861	0.234513	0.187187	0.184169
	HC	0.110828	0.107234	0.116826	0.10514	0.114414	0.116083	0.12664	0.098322	0.096597	0.085369	0.100011	0.071964	0.044434	0.081781	0.027142	0.082218	0.103539	0.095611	0.040033	0.050701	0.063495	0.060401	0.081246	0.099292	0.073223	0.087707	0.080601	0.084817	0.106472	0.062549	0.091919	0.119286	0.120966	0.099916	0.11295	0.07973	0.107784	0.097985	0.122282	0.122584	0.109046	0.153867	0.158336	0.21241	0.215378	0.184085	0.210858	0.154816
	HC	0.109741	0.061616	0.053056	0.085535	0.102248	0.077087	0.097613	0.076713	0.085175	0.079743	0.089908	0.064361	0.055519	0.031309	0.035208	0.085688	0.074896	0.074733	0.043591	0.05151	0.068137	0.087057	0.089605	0.044906	0.051365	0.080066	0.075002	0.038901	0.083643	0.098647	0.067444	0.101365	0.097295	0.062625	0.094258	0.070617	0.082657	0.114752	0.099931	0.134883	0.124677	0.10272	0.133161	0.138939	0.171931	0.174271	0.154188	0.153092
	HC	0.122143	0.080227	0.078606	0.076521	0.059714	0.058052	0.066693	0.08633	0.079999	0.017212	0.095722	0.075661	0.064213	0.051815	0.056633	0.051488	0.079926	0.060668	0.013648	0.053938	0.074121	0.064882	0.060914	0.072657	0.044377	0.072953	0.071778	0.070193	0.073337	0.071482	0.069479	0.094077	0.094318	0.082023	0.067645	0.076539	0.099662	0.097286	0.092686	0.087266	0.114088	0.107858	0.090622	0.157319	0.198927	0.177706	0.164465	0.145803
	HC	0.146494	0.118898	0.094366	0.091162	0.082854	0.076567	0.095317	0.080216	0.07163	0.058386	0.063228	0.067656	0.033886	0.0401	0.050929	0.066183	0.070535	0.059815	0.049132	0.0554	0.058971	0.055842	0.083187	0.06132	0.073746	0.071422	0.090117	0.056618	0.101696	0.084471	0.115759	0.092692	0.09478	0.076397	0.098716	0.095106	0.1024	0.125412	0.102581	0.154479	0.123628	0.155651	0.157842	0.199675	0.194152	0.220416	0.214394	0.193587
	HC	0.109828	0.13709	0.14593	0.150765	0.084656	0.140989	0.145835	0.110838	0.070632	0.043524	0.143328	0.055977	0.064365	0.084728	0.142449	0.12947	0.116762	0.119574	0.066037	0.044021	0.032829	0.148536	0.093785	0.084669	0.096959	0.121311	0.084928	0.101287	0.124223	0.150634	0.131532	0.075939	0.070783	0.064768	0.099859	0.113335	0.114203	0.109124	0.144002	0.189065	0.114759	0.130278	0.14931	0.127054	0.224585	0.186522	0.156262	0.158999
	HC	0.163794	0.096768	0.090549	0.125081	0.106296	0.144777	0.103722	0.181591	0.145441	0.087214	0.132714	0.111718	0.052369	0.112379	0.089101	0.094079	0.114934	0.085032	0.082675	0.105233	0.114735	0.068085	0.063141	0.100694	0.093034	0.10986	0.073388	0.091407	0.131502	0.143686	0.134261	0.143279	0.115557	0.124346	0.115699	0.124782	0.110792	0.13557	0.088859	0.152856	0.135568	0.158812	0.187878	0.203905	0.251459	0.240909	0.172215	0.185544
	HC	0.167079	0.110918	0.092172	0.146926	0.115018	0.098676	0.122267	0.113381	0.105107	0.060304	0.090699	0.053143	0.062965	0.029385	0.067818	0.07294	0.056241	0.070597	0.043988	0.07428	0.04845	0.081315	0.091051	0.079042	0.072944	0.091292	0.07807	0.121382	0.091439	0.096293	0.102232	0.100885	0.118583	0.089646	0.084743	0.101681	0.115298	0.129185	0.089968	0.14238	0.138276	0.155835	0.15146	0.180566	0.19553	0.200947	0.215841	0.208775
	HC	0.158225	0.125631	0.104162	0.137545	0.115384	0.126486	0.105518	0.105029	0.099543	0.038262	0.083645	0.066892	0.051477	0.050122	0.047185	0.07205	0.069446	0.062132	0.037656	0.07208	0.087112	0.053783	0.078314	0.057163	0.075655	0.099211	0.102409	0.109453	0.08775	0.0929	0.104082	0.118917	0.096927	0.096148	0.121382	0.102921	0.10841	0.121281	0.105286	0.146442	0.119035	0.16676	0.161474	0.203287	0.242571	0.215774	0.192409	0.203852
	HC	0.123645	0.107029	0.069014	0.113585	0.081603	0.074403	0.092705	0.080014	0.075373	0.041136	0.072165	0.053921	0.030643	0.039233	0.03863	0.04624	0.065894	0.06344	0.022269	0.066159	0.042611	0.052056	0.063998	0.048385	0.055237	0.044718	0.08851	0.059937	0.052773	0.095355	0.092923	0.076754	0.056325	0.056561	0.060706	0.048852	0.091242	0.072471	0.093398	0.100841	0.107569	0.110755	0.097459	0.146821	0.163188	0.161124	0.146869	0.127723
	HC	0.186922	0.177021	0.173008	0.17731	0.110475	0.155221	0.14718	0.152904	0.151147	0.082196	0.176061	0.147541	0.076606	0.067931	0.082604	0.09096	0.136771	0.071246	0.093874	0.103734	0.156348	0.126258	0.14345	0.096091	0.083348	0.159937	0.138091	0.13869	0.188358	0.161157	0.178212	0.186778	0.167372	0.138472	0.149119	0.143555	0.164563	0.149401	0.161305	0.193584	0.159835	0.200348	0.180855	0.210625	0.259343	0.219804	0.176538	0.232028
	HC	0.151917	0.155295	0.123337	0.120459	0.092348	0.122816	0.119007	0.103438	0.097254	0.061864	0.061597	0.098449	0.079825	0.084284	0.0526	0.087197	0.089609	0.084434	0.048002	0.068241	0.095875	0.114067	0.06003	0.072088	0.092702	0.091381	0.071896	0.065156	0.121754	0.120232	0.096885	0.092096	0.119331	0.107847	0.114526	0.089287	0.143761	0.120439	0.123325	0.145399	0.143168	0.188724	0.163441	0.190996	0.196441	0.223513	0.204264	0.202822
	HC	0.116141	0.076021	0.069651	0.089679	0.081917	0.082876	0.078052	0.082233	0.075113	0.017653	0.075413	0.079352	0.045403	0.065613	0.056646	0.049567	0.09452	0.057658	0.060177	0.044965	0.107436	0.067649	0.070193	0.033441	0.071383	0.073818	0.081786	0.052177	0.086702	0.074314	0.071692	0.099145	0.07935	0.090941	0.090451	0.081366	0.087636	0.109565	0.10362	0.1173	0.10514	0.135856	0.109441	0.145234	0.193086	0.175864	0.164975	0.120164
	HC	0.099664	0.090288	0.073594	0.103712	0.064988	0.082349	0.073561	0.071003	0.092426	0.060227	0.065864	0.094684	0.074546	0.070314	0.063819	0.07903	0.0816	0.065325	0.052554	0.052473	0.086663	0.061388	0.064173	0.040923	0.084637	0.091115	0.078143	0.078692	0.074653	0.081037	0.063761	0.108303	0.09944	0.054588	0.095952	0.09511	0.107281	0.11541	0.072481	0.106804	0.107004	0.0896	0.13135	0.143979	0.16492	0.172327	0.169316	0.126427
HC2024	HC	0.249723	0.390893	0.32854	0.332502	0.450914	0.284303	0.267296	0.242693	0.177178	0.109617	0.178949	0.225944	0.354372	0.256608	0.358938	0.131123	0.407654	0.146191	0.26497	0.218551	0.30575	0.242531	0.236825	0.284997	0.309018	0.19735	0.371985	0.234256	0.221129	0.321555	0.191242	0.289928	0.22297	0.156037	0.400304	0.158347	0.302221	0.356749	0.331199	0.169564	0.235595	0.24764	0.332624	0.234769	0.273334	0.289625	0.38267	0.307685
	HC	0.308485	0.33636	0.321455	0.197479	0.27087	0.240677	0.233898	0.233957	0.308576	0.196501	0.203211	0.169704	0.101477	0.250367	0.1985	0.247547	0.225849	0.224788	0.238808	0.165382	0.290006	0.263404	0.170044	0.248519	0.050727	0.223287	0.162514	0.215436	0.184881	0.216687	0.360901	0.311826	0.245885	0.267374	0.276217	0.340572	0.23084	0.363137	0.319909	0.318322	0.301274	0.355154	0.298837	0.434763	0.383773	0.400989	0.367875	0.365356
	HC	0.231807	0.171736	0.139192	0.124602	0.206756	0.198346	0.145441	0.205684	0.149324	0.099401	0.091529	0.15076	0.094248	0.16744	0.120041	0.16678	0.163196	0.109266	0.17461	0.192519	0.158132	0.106156	0.129202	0.174265	0.198873	0.231035	0.138404	0.120916	0.152527	0.187858	0.193053	0.122661	0.173	0.173863	0.149428	0.174212	0.087515	0.136245	0.203281	0.187874	0.137452	0.227477	0.18266	0.219202	0.323586	0.202784	0.283747	0.251085
	HC	0.196589	0.225088	0.245207	0.241113	0.277544	0.258077	0.255389	0.231164	0.194659	0.197476	0.211874	0.211404	0.09016	0.156602	0.212213	0.219897	0.187582	0.160326	0.075817	0.219162	0.237692	0.191039	0.176032	0.170155	0.247773	0.134046	0.215403	0.18507	0.162583	0.13999	0.217013	0.190251	0.247212	0.273524	0.267851	0.191556	0.245684	0.227868	0.180696	0.242765	0.270184	0.204267	0.289023	0.312453	0.225144	0.283279	0.242663	0.218077
	HC	0.294009	0.224811	0.320386	0.289723	0.303723	0.392173	0.245142	0.369677	0.34049	0.223223	0.217632	0.267919	0.216425	0.332586	0.26993	0.250736	0.280006	0.222273	0.256513	0.188779	0.162058	0.287149	0.338833	0.142771	0.261679	0.226177	0.281585	0.264732	0.231648	0.329471	0.307579	0.239515	0.197608	0.219322	0.272258	0.232801	0.255766	0.20752	0.354191	0.313444	0.318934	0.310666	0.263628	0.336684	0.335939	0.351471	0.300654	0.287407
	HC	0.473924	0.292439	0.237898	0.427062	0.429435	0.340378	0.293535	0.371736	0.303254	0.262159	0.350464	0.287736	0.29919	0.257309	0.296053	0.247419	0.23476	0.321968	0.300471	0.272427	0.32515	0.252065	0.161742	0.278001	0.247077	0.335445	0.268013	0.300724	0.271457	0.350953	0.415439	0.321841	0.219574	0.326584	0.34383	0.448676	0.489373	0.28408	0.395276	0.399515	0.525737	0.307314	0.380028	0.407793	0.397012	0.504104	0.403341	0.452653
	HC	0.28301	0.29276	0.191258	0.252466	0.218698	0.340858	0.2588	0.29306	0.172039	0.16868	0.160138	0.351287	0.132808	0.160437	0.085731	0.180705	0.255341	0.059247	0.210735	0.180339	0.070584	0.125181	0.234625	0.119458	0.185159	0.218015	0.156261	0.158943	0.191792	0.147804	0.147674	0.110457	0.141844	0.19518	0.18119	0.171268	0.258884	0.202125	0.321314	0.274076	0.203369	0.201383	0.191096	0.361127	0.270883	0.403714	0.389118	0.337266
	HC	0.326435	0.335371	0.334504	0.363845	0.36335	0.332992	0.272713	0.361014	0.179063	0.204102	0.284328	0.284461	0.181041	0.191219	0.146262	0.193233	0.307106	0.257098	0.262234	0.217144	0.155248	0.249006	0.349441	0.223728	0.290591	0.231734	0.253236	0.25625	0.327965	0.241957	0.313563	0.306258	0.223326	0.251122	0.293995	0.266255	0.403134	0.314762	0.360797	0.24704	0.264385	0.369183	0.34272	0.351549	0.415908	0.384254	0.330646	0.31407
	HC	0.358747	0.339243	0.203695	0.340271	0.276346	0.23248	0.262921	0.231451	0.275592	0.194676	0.234847	0.220627	0.268204	0.199447	0.23421	0.203149	0.194739	0.249481	0.21938	0.195506	0.279128	0.286741	0.279067	0.316918	0.178581	0.226415	0.293204	0.205264	0.167944	0.210473	0.209807	0.297939	0.303534	0.305269	0.214238	0.259062	0.300053	0.257128	0.32222	0.312285	0.274331	0.326671	0.260662	0.404651	0.376794	0.366741	0.322278	0.379738
	HC	0.293141	0.226463	0.163913	0.335384	0.299046	0.272086	0.218606	0.18713	0.234678	0.113102	0.234271	0.177793	0.165482	0.161418	0.110619	0.148423	0.13947	0.216007	0.126155	0.219192	0.263319	0.127154	0.176086	0.19301	0.165171	0.20282	0.175534	0.224378	0.283612	0.3246	0.111625	0.348559	0.304965	0.207997	0.140519	0.217343	0.224876	0.285369	0.226543	0.206863	0.268919	0.346776	0.254135	0.309301	0.325967	0.308371	0.3311	0.26841
	HC	0.364858	0.374559	0.228715	0.361643	0.348152	0.376652	0.250724	0.340917	0.35391	0.256875	0.414127	0.276484	0.30796	0.268625	0.19648	0.18335	0.364481	0.21087	0.262031	0.367063	0.335456	0.324838	0.237913	0.1233	0.208513	0.256896	0.338142	0.271966	0.358434	0.294776	0.311375	0.283146	0.378736	0.247586	0.240279	0.19731	0.345557	0.35396	0.318768	0.340296	0.37764	0.311938	0.384902	0.419543	0.429056	0.437221	0.408335	0.375454
	HC	0.432704	0.33997	0.344816	0.228548	0.315195	0.272521	0.322549	0.351764	0.452603	0.295637	0.297857	0.316449	0.210099	0.337714	0.220108	0.21951	0.23519	0.309443	0.120202	0.235097	0.250739	0.152413	0.27375	0.30715	0.319302	0.24177	0.322163	0.252531	0.401242	0.398246	0.155295	0.346159	0.236668	0.383299	0.304537	0.333399	0.28535	0.238772	0.227993	0.447621	0.358136	0.384612	0.296457	0.37997	0.571436	0.464869	0.407262	0.469119
	HC	0.443173	0.321532	0.365283	0.425462	0.367049	0.393984	0.242485	0.326997	0.303616	0.280642	0.272189	0.359971	0.237388	0.21568	0.242981	0.202838	0.166006	0.308802	0.210847	0.226372	0.330224	0.248233	0.208804	0.306568	0.298725	0.346096	0.238831	0.159899	0.305065	0.366565	0.369587	0.282494	0.30906	0.240715	0.387274	0.277618	0.31808	0.398012	0.281634	0.556092	0.382479	0.436728	0.454461	0.508532	0.583119	0.497511	0.492619	0.541547
	HC	0.318083	0.205453	0.261574	0.34134	0.328529	0.227214	0.294763	0.236383	0.298472	0.148658	0.1872	0.267317	0.154755	0.115583	0.145694	0.193794	0.20716	0.259328	0.165663	0.245451	0.271017	0.200645	0.285769	0.172071	0.346007	0.251529	0.124888	0.188696	0.206494	0.231154	0.131776	0.29686	0.261305	0.172665	0.305484	0.185919	0.173553	0.339601	0.338203	0.259955	0.323934	0.264977	0.295277	0.389745	0.362607	0.39266	0.386291	0.412002
	HC	0.311813	0.180885	0.297481	0.169795	0.313875	0.231667	0.288911	0.244749	0.245252	0.180469	0.222199	0.114239	0.180708	0.145724	0.235545	0.228433	0.208861	0.229692	0.174661	0.273359	0.207091	0.244776	0.224733	0.23768	0.167182	0.176592	0.141874	0.349097	0.235255	0.171142	0.296134	0.225584	0.169988	0.215774	0.155322	0.281248	0.191713	0.170305	0.273238	0.289619	0.340855	0.306995	0.250286	0.307466	0.379832	0.388349	0.326897	0.358195
	HC	0.353669	0.278602	0.274291	0.33492	0.241201	0.191231	0.200249	0.213116	0.225112	0.208031	0.192375	0.169885	0.090012	0.13486	0.174024	0.140448	0.150498	0.095971	0.061506	0.208376	0.211756	0.155145	0.189239	0.176266	0.221057	0.176309	0.210533	0.103263	0.269608	0.172908	0.22366	0.133942	0.225995	0.253101	0.219945	0.252908	0.175925	0.206445	0.240484	0.2059	0.251705	0.275001	0.267495	0.294274	0.283123	0.308643	0.370861	0.287303
HC4025	HC	0.430264	0.410773	0.658613	0.593976	0.439779	0.454875	0.380427	0.54687	0.462997	0.477162	0.634145	0.585355	0.348533	0.361878	0.473477	0.504408	0.54414	0.476285	0.453022	0.322102	0.495651	0.418192	0.484007	0.451098	0.507757	0.465649	0.584948	0.434922	0.48226	0.763043	0.639638	0.444219	0.374457	0.277622	0.603303	0.371449	0.382326	0.708106	0.502953	0.504731	0.677566	0.472139	0.410738	0.484453	0.639302	0.550763	0.705657	0.617056
	HC	0.379019	0.432233	0.286776	0.41216	0.410444	0.464704	0.375799	0.518109	0.453436	0.468605	0.515828	0.403679	0.506996	0.426926	0.546465	0.41864	0.442555	0.474537	0.37075	0.250979	0.482909	0.395157	0.427338	0.371559	0.195732	0.339973	0.540309	0.260285	0.548786	0.420817	0.509116	0.461176	0.341022	0.421259	0.437334	0.405236	0.413205	0.372968	0.437044	0.533236	0.661558	0.484552	0.516382	0.331117	0.266323	0.402519	0.442186	0.578391
	HC	0.543083	0.479249	0.448685	0.617682	0.23253	0.446055	0.504474	0.374386	0.266494	0.34731	0.406036	0.509276	0.35715	0.438336	0.419614	0.512107	0.248902	0.597328	0.378634	0.538223	0.475351	0.39025	0.449916	0.342604	0.291	0.45116	0.511129	0.504294	0.519811	0.624631	0.294408	0.455124	0.415037	0.34148	0.401961	0.473688	0.389061	0.483262	0.544013	0.437112	0.386123	0.402274	0.452049	0.524273	0.529394	0.478561	0.326926	0.634624
	HC	0.379337	0.4613	0.418136	0.151461	0.394084	0.681452	0.405444	0.361789	0.470128	0.345724	0.391258	0.499394	0.401481	0.33925	0.608452	0.304037	0.160744	0.232508	0.384922	0.465541	0.438404	0.41116	0.446641	0.230583	0.535339	0.570597	0.6507	0.335208	0.388136	0.494973	0.448821	0.456559	0.491215	0.390756	0.479286	0.513733	0.620195	0.339119	0.301211	0.425517	0.342387	0.439563	0.383343	0.390208	0.48729	0.259294	0.618201	0.480369
	HC	0.316073	0.38249	0.537599	0.426161	0.385618	0.442696	0.384114	0.325386	0.302094	0.340956	0.139481	0.445146	0.32353	0.379864	0.400516	0.349819	0.343576	0.319433	0.473519	0.368989	0.389227	0.471877	0.376003	0.235395	0.469692	0.471841	0.313128	0.333013	0.576315	0.542552	0.401414	0.313844	0.414078	0.210057	0.35501	0.544771	0.456969	0.52138	0.406594	0.444094	0.517446	0.268012	0.377198	0.244198	0.434154	0.480578	0.356432	0.402837
	HC	0.247293	0.354207	0.309153	0.414753	0.395089	0.401525	0.425198	0.421589	0.292653	0.305806	0.345246	0.464535	0.271156	0.300394	0.25785	0.500659	0.457432	0.360263	0.271665	0.531334	0.433244	0.343803	0.388242	0.351967	0.225975	0.368281	0.519422	0.231646	0.266065	0.407894	0.504842	0.270038	0.590958	0.436579	0.524274	0.369651	0.41235	0.446032	0.380899	0.378579	0.331299	0.427755	0.371437	0.360032	0.429552	0.319191	0.298755	0.323329
	HC	0.370447	0.401073	0.415742	0.438161	0.413036	0.648525	0.53622	0.376293	0.461302	0.427588	0.631108	0.399373	0.333653	0.41824	0.550311	0.444723	0.378625	0.359987	0.412611	0.552434	0.406747	0.427547	0.456235	0.564279	0.283325	0.637493	0.356358	0.369033	0.54063	0.442045	0.38314	0.594599	0.503876	0.484713	0.378004	0.541904	0.506824	0.519519	0.61986	0.345757	0.334553	0.578474	0.415854	0.68389	0.593059	0.414423	0.427295	0.528035
	HC	0.374247	0.470369	0.43433	0.569232	0.533998	0.669751	0.322351	0.525175	0.405874	0.467091	0.433721	0.41009	0.434173	0.27804	0.445078	0.498374	0.542387	0.434501	0.364761	0.580525	0.539658	0.384725	0.42022	0.236874	0.46308	0.413257	0.458784	0.285228	0.626467	0.443508	0.270059	0.306489	0.400254	0.341402	0.502172	0.443425	0.508868	0.603043	0.553947	0.696049	0.427108	0.311076	0.395908	0.538209	0.527462	0.708184	0.553862	0.59104
	HC	0.664638	0.658669	0.44254	0.602301	0.429392	0.405015	0.55555	0.416983	0.269421	0.288105	0.464413	0.395211	0.352148	0.379104	0.318237	0.538029	0.494513	0.521122	0.538864	0.451137	0.662006	0.389579	0.407015	0.503539	0.43296	0.687779	0.41474	0.475971	0.634029	0.651256	0.633221	0.518256	0.526576	0.543696	0.552002	0.595573	0.656797	0.576881	0.302776	0.514029	0.363391	0.39814	0.450589	0.423549	0.405344	0.39598	0.466205	0.448045
	HC	0.325871	0.487755	0.278649	0.440247	0.357192	0.451087	0.342375	0.419132	0.41137	0.428799	0.412332	0.581588	0.319859	0.514299	0.480475	0.480355	0.420928	0.344468	0.420196	0.343523	0.537668	0.486246	0.460129	0.179752	0.492426	0.542413	0.236228	0.370877	0.514025	0.529924	0.257197	0.425769	0.534942	0.567689	0.362542	0.446197	0.444863	0.62205	0.357076	0.517281	0.337206	0.403832	0.300233	0.298747	0.220597	0.38093	0.481686	0.412034
	HC	0.164183	0.394311	0.509945	0.404067	0.427995	0.367828	0.376396	0.293168	0.378129	0.42484	0.479195	0.372798	0.541934	0.41245	0.267553	0.436684	0.43726	0.34582	0.499654	0.415784	0.255125	0.324558	0.562837	0.240787	0.494466	0.318121	0.387497	0.356986	0.326431	0.449608	0.426695	0.349907	0.480794	0.296186	0.480967	0.488721	0.527262	0.534986	0.373171	0.211265	0.373045	0.527174	0.288005	0.596458	0.496056	0.380149	0.302773	0.495639
	HC	0.401382	0.403189	0.442657	0.312733	0.455815	0.589569	0.403107	0.508658	0.454039	0.352253	0.429583	0.412624	0.423948	0.340898	0.34275	0.533412	0.57305	0.565463	0.45391	0.512396	0.570885	0.364635	0.49872	0.37743	0.511531	0.626746	0.429566	0.544751	0.650487	0.396239	0.68197	0.418056	0.277228	0.733744	0.516978	0.546756	0.405689	0.406907	0.398595	0.466232	0.45787	0.401961	0.450548	0.613205	0.509659	0.510654	0.492592	0.407888
	HC	0.318688	0.568823	0.490038	0.461425	0.373421	0.538037	0.440902	0.621837	0.61688	0.417462	0.23455	0.304649	0.518131	0.477959	0.555858	0.616649	0.406638	0.458525	0.493297	0.451731	0.477668	0.478042	0.622202	0.444376	0.342559	0.503278	0.435034	0.442942	0.374388	0.53474	0.431988	0.422448	0.132635	0.547403	0.707473	0.459723	0.611179	0.397124	0.659019	0.538289	0.545034	0.500673	0.558376	0.445804	0.43531	0.433288	0.59309	0.701823
	HC	0.376596	0.22233	0.394593	0.36003	0.341524	0.450645	0.44836	0.44619	0.444127	0.505972	0.551996	0.486408	0.476743	0.515049	0.417691	0.456142	0.502658	0.573233	0.372086	0.314817	0.449504	0.384303	0.295083	0.445965	0.332752	0.371655	0.154271	0.23323	0.504561	0.631759	0.446325	0.509413	0.275732	0.411011	0.361771	0.352634	0.415745	0.58328	0.461682	0.661429	0.427242	0.41802	0.473112	0.50408	0.406318	0.413097	0.395707	0.531266
	HC	0.291661	0.334328	0.398997	0.366722	0.371319	0.234272	0.335005	0.308973	0.357111	0.323094	0.311158	0.358578	0.338708	0.385689	0.283348	0.404486	0.256914	0.452319	0.214723	0.409829	0.425632	0.336705	0.359622	0.300193	0.248052	0.292938	0.330213	0.21029	0.404422	0.396463	0.418311	0.455036	0.326896	0.206078	0.534698	0.331234	0.344986	0.418647	0.342248	0.235733	0.526816	0.217483	0.60618	0.439281	0.294777	0.488254	0.614137	0.349152
	HC	0.324574	0.551824	0.346797	0.53519	0.404817	0.599909	0.50646	0.632501	0.530564	0.367462	0.56068	0.457506	0.589374	0.439901	0.510406	0.466643	0.452987	0.53792	0.508545	0.425671	0.494727	0.297205	0.624714	0.533357	0.426545	0.441431	0.539994	0.585109	0.454742	0.408089	0.681688	0.299105	0.58788	0.617143	0.440173	0.576196	0.528861	0.405023	0.502732	0.478122	0.338745	0.558775	0.396334	0.356233	0.469186	0.383099	0.488421	0.52485
HC4026	HC	0.301824	0.371522	0.544558	0.378273	0.374299	0.370338	0.336844	0.495378	0.521002	0.398833	0.350515	0.376094	0.342504	0.560382	0.467588	0.522738	0.385416	0.410897	0.243787	0.535869	0.590937	0.379169	0.55276	0.489102	0.410533	0.420914	0.371879	0.337622	0.466641	0.447149	0.397878	0.630881	0.462622	0.145552	0.393386	0.284292	0.29412	0.467604	0.536921	0.576446	0.481899	0.536224	0.441524	0.421248	0.460543	0.42525	0.479382	0.369391
	HC	0.442546	0.38026	0.368685	0.433012	0.409712	0.424548	0.376819	0.40495	0.521571	0.411818	0.340104	0.419855	0.499898	0.391081	0.660801	0.426253	0.469382	0.563204	0.493111	0.675696	0.504852	0.270891	0.365489	0.321209	0.365509	0.549037	0.353249	0.473757	0.417212	0.588562	0.316876	0.551707	0.457322	0.438951	0.509325	0.541723	0.485392	0.390994	0.562983	0.417818	0.348743	0.558947	0.413675	0.255622	0.364297	0.574683	0.505497	0.309117
	HC	0.34525	0.429931	0.304841	0.542396	0.346693	0.374096	0.261431	0.441945	0.37057	0.634524	0.450689	0.714258	0.487853	0.177102	0.230047	0.548921	0.545526	0.387794	0.313897	0.422053	0.347793	0.315426	0.367073	0.292308	0.694645	0.437145	0.41815	0.441187	0.379826	0.458894	0.327036	0.293468	0.273873	0.155719	0.389248	0.313173	0.391875	0.386073	0.352052	0.346159	0.382506	0.390648	0.46927	0.223535	0.288005	0.43715	0.459333	0.523874
	HC	0.183987	0.696008	0.497042	0.344869	0.523982	0.623684	0.501649	0.537256	0.50919	0.417417	0.594236	0.517493	0.55118	0.426158	0.379938	0.491816	0.508341	0.714802	0.445372	0.445158	0.50813	0.41219	0.522293	0.489325	0.36083	0.56562	0.579642	0.67293	0.51174	0.429787	0.490749	0.567485	0.421338	0.465953	0.51045	0.729988	0.376128	0.691077	0.687365	0.428525	0.456426	0.404511	0.368436	0.30035	0.487489	0.43521	0.46267	0.474115
	HC	0.450566	0.344215	0.488748	0.275878	0.300757	0.431232	0.151114	0.439953	0.21214	0.487374	0.484236	0.507373	0.517042	0.287809	0.137848	0.505044	0.527199	0.416453	0.34531	0.685668	0.414989	0.383201	0.430994	0.531857	0.35341	0.227963	0.567952	0.655181	0.396295	0.603153	0.477105	0.564033	0.251234	0.431279	0.371417	0.364793	0.331432	0.431393	0.317868	0.444474	0.37086	0.484104	0.290191	0.39005	0.222681	0.469538	0.569435	0.495529
	HC	0.275045	0.52818	0.418237	0.509523	0.573636	0.287815	0.418563	0.374182	0.356432	0.392271	0.562549	0.436385	0.175234	0.493185	0.514591	0.347091	0.435564	0.577889	0.477288	0.524958	0.586029	0.430998	0.559384	0.498629	0.397222	0.647081	0.545507	0.511433	0.490807	0.59188	0.273467	0.252632	0.543131	0.210827	0.474319	0.439856	0.229187	0.26239	0.2956	0.627184	0.33494	0.449603	0.469331	0.190428	0.35948	0.392811	0.249568	0.527517
	HC	0.393577	0.394083	0.382242	0.610438	0.646105	0.585307	0.44001	0.559033	0.509398	0.447458	0.686228	0.575679	0.500997	0.486315	0.459385	0.492526	0.22409	0.522166	0.494535	0.551204	0.438798	0.567639	0.491144	0.305798	0.579308	0.719932	0.377059	0.408702	0.57329	0.556448	0.491123	0.256278	0.493322	0.50038	0.592161	0.381102	0.315285	0.297868	0.32889	0.638777	0.500039	0.555301	0.549899	0.544471	0.381197	0.497118	0.479474	0.607604
	HC	0.305185	0.533407	0.420029	0.534674	0.470333	0.454932	0.4722	0.554749	0.506984	0.540786	0.705138	0.478054	0.593583	0.366409	0.547308	0.728301	0.582682	0.535015	0.43828	0.586679	0.424452	0.39295	0.459548	0.297048	0.494496	0.49553	0.48013	0.218967	0.236125	0.515418	0.516118	0.51674	0.287687	0.402912	0.583735	0.452738	0.502156	0.485826	0.436544	0.354286	0.633387	0.583808	0.353266	0.336279	0.417868	0.450036	0.46566	0.859769
	HC	0.296857	0.257684	0.262128	0.586025	0.402037	0.61017	0.600617	0.46039	0.480048	0.223609	0.505124	0.583248	0.414184	0.521581	0.410794	0.358256	0.320321	0.442661	0.244597	0.483681	0.504298	0.495831	0.618653	0.274815	0.572838	0.331082	0.337403	0.738015	0.028894	0.458933	0.450851	0.588967	0.493277	0.558424	0.404247	0.688926	0.344527	0.526927	0.372704	0.511328	0.37173	0.583727	0.458788	0.495056	0.76596	0.421043	0.310688	0.317692
	HC	0.167512	0.536298	0.449746	0.362094	0.516964	0.638459	0.287962	0.635164	0.70538	0.433408	0.518299	0.488638	0.669779	0.557411	0.379244	0.623725	0.509462	0.459763	0.376936	0.440269	0.649893	0.255856	0.399452	0.461163	0.718361	0.37142	0.448467	0.606909	0.471127	0.694467	0.558131	0.258042	0.46446	0.621722	0.288131	0.723254	0.438308	0.447758	0.571711	0.499076	0.164183	0.484508	0.608232	0.551607	0.412904	0.70056	0.51252	0.57053
	HC	0.449363	0.613501	0.451437	0.497975	0.218103	0.447175	0.415068	0.448153	0.193709	0.553281	0.429273	0.318187	0.416214	0.291812	0.507485	0.605388	0.310515	0.643977	0.361917	0.380983	0.426199	0.314088	0.359181	0.430473	0.344332	0.376186	0.591728	0.347884	0.405869	0.371907	0.587476	0.619155	0.466802	0.577266	0.832402	0.535204	0.685137	0.492967	0.274348	0.279422	0.495179	0.605639	0.386748	0.536737	0.370409	0.573171	0.38036	0.464475
	HC	0.241067	0.356501	0.522632	0.487728	0.528633	0.506854	0.434917	0.287569	0.619329	0.497593	0.401218	0.506794	0.360257	0.138086	0.370388	0.527186	0.292682	0.373998	0.543903	0.549699	0.580874	0.498354	0.453806	0.434617	0.529369	0.459687	0.478639	0.320362	0.301381	0.573836	0.301515	0.599511	0.52998	0.295562	0.2767	0.23246	0.454727	0.220095	0.55675	0.296628	0.290453	0.284267	0.405176	0.52613	0.519964	0.704571	0.533012	0.272274
	HC	0.006998	0.012991	0.012655	0.008574	0.009658	0.013323	0.010366	0.009127	0.008457	0.009507	0.008248	0.009863	0.009456	0.009045	0.012087	0.008496	0.012108	0.009084	0.008939	0.015717	0.009794	0.016569	0.014393	0.009035	0.008006	0.009575	0.01201	0.01271	0.013697	0.008609	0.010461	0.009418	0.01069	0.009355	0.012074	0.013055	0.015484	0.013277	0.007298	0.012047	0.007805	0.011684	0.005699	0.007548	0.009398	0.008344	0.010776	0.012919
	HC	0.337811	0.416668	0.520533	0.535108	0.30787	0.423293	0.258729	0.386198	0.386205	0.449502	0.512525	0.409818	0.472292	0.419919	0.481909	0.41628	0.426853	0.590184	0.472877	0.533869	0.594705	0.310883	0.230959	0.329568	0.530232	0.603135	0.445978	0.480306	0.271679	0.292977	0.378121	0.437634	0.407528	0.556493	0.385443	0.521532	0.350257	0.614386	0.455751	0.42516	0.432971	0.338165	0.422846	0.610173	0.515255	0.484446	0.543474	0.474103
	HC	0.004385	0.008409	0.008979	0.008812	0.009637	0.007251	0.008578	0.010898	0.006788	0.010105	0.008969	0.009569	0.011658	0.012015	0.006425	0.009264	0.007147	0.008999	0.011349	0.007249	0.007617	0.010718	0.00935	0.010219	0.008603	0.005994	0.00935	0.012709	0.010598	0.008486	0.00488	0.009736	0.005881	0.008249	0.006634	0.013489	0.009132	0.012502	0.010387	0.007024	0.012141	0.010274	0.007157	0.009532	0.007162	0.007289	0.004418	0.006043
	HC	0.265503	0.441542	0.408754	0.388395	0.528097	0.286507	0.26648	0.591295	0.509968	0.416381	0.433739	0.389569	0.48106	0.289071	0.2574	0.423167	0.342284	0.508281	0.242304	0.371415	0.401821	0.284034	0.302158	0.567555	0.425103	0.270251	0.511189	0.529561	0.337569	0.516889	0.436281	0.355657	0.547554	0.429772	0.262372	0.429636	0.38618	0.392325	0.348853	0.466699	0.348764	0.528755	0.398371	0.516365	0.174692	0.416971	0.584783	0.603473
HC4027	HC	0.152139	0.141508	0.117581	0.114058	0.144302	0.155486	0.098559	0.109205	0.096657	0.079373	0.131206	0.087887	0.034185	0.049397	0.063635	0.080573	0.120427	0.085574	0.04978	0.092343	0.07431	0.079757	0.084999	0.075351	0.070743	0.102755	0.094588	0.067134	0.125849	0.08487	0.102172	0.152706	0.077077	0.067817	0.12033	0.092506	0.135149	0.123485	0.119901	0.167902	0.127686	0.139359	0.135978	0.165559	0.200602	0.20751	0.187041	0.151331
	HC	0.177241	0.165344	0.132142	0.164862	0.151478	0.161655	0.161991	0.159749	0.140058	0.105629	0.161442	0.128961	0.103332	0.09688	0.085275	0.102531	0.142057	0.119177	0.122593	0.132042	0.139106	0.101032	0.131724	0.087574	0.090698	0.127548	0.111572	0.130392	0.129535	0.111393	0.148487	0.148071	0.153565	0.110055	0.14145	0.152494	0.151484	0.171313	0.144718	0.184188	0.151644	0.1853	0.188789	0.210242	0.17964	0.20878	0.209762	0.191156
	HC	0.237565	0.172428	0.187778	0.220539	0.161035	0.162811	0.128104	0.177391	0.163783	0.062398	0.143271	0.138635	0.140393	0.116866	0.079834	0.104995	0.12933	0.118359	0.053652	0.121061	0.134735	0.10957	0.120739	0.123975	0.142102	0.151179	0.149113	0.134222	0.176859	0.156508	0.126663	0.150797	0.164687	0.170815	0.133166	0.081943	0.196433	0.149593	0.192666	0.227827	0.195057	0.218207	0.187324	0.276476	0.231828	0.246587	0.199091	0.193692
	HC	0.133134	0.105379	0.088112	0.113071	0.081498	0.104681	0.106046	0.105847	0.095515	0.069596	0.092218	0.095542	0.062611	0.046821	0.059122	0.067393	0.070971	0.075001	0.057904	0.058632	0.087775	0.083785	0.071962	0.051109	0.059568	0.073653	0.072028	0.083673	0.09021	0.096442	0.107055	0.121697	0.118641	0.108685	0.093217	0.11282	0.116549	0.105408	0.119737	0.114109	0.129243	0.170802	0.134875	0.159925	0.201324	0.186124	0.164637	0.17286
	HC	0.120357	0.086328	0.094913	0.115507	0.077048	0.114067	0.09409	0.112891	0.075138	0.034736	0.090262	0.088063	0.060778	0.05998	0.075753	0.076027	0.08975	0.087	0.05404	0.062813	0.057999	0.059329	0.076856	0.067054	0.069406	0.060792	0.089326	0.08684	0.116671	0.090152	0.092567	0.090959	0.099183	0.091915	0.126824	0.084102	0.098778	0.118435	0.120952	0.153278	0.115422	0.146369	0.133032	0.153564	0.194886	0.20094	0.146561	0.169203
	HC	0.237803	0.175317	0.207052	0.210546	0.173684	0.221168	0.17014	0.19743	0.184019	0.157549	0.202656	0.184294	0.151909	0.14465	0.168773	0.136527	0.223254	0.18593	0.145054	0.17704	0.208729	0.173004	0.153514	0.14299	0.179881	0.202467	0.218188	0.176466	0.208242	0.162104	0.201302	0.22891	0.213708	0.158706	0.211591	0.170762	0.15029	0.173732	0.159921	0.181916	0.213915	0.275323	0.224316	0.246794	0.244174	0.265852	0.279755	0.272109
	HC	0.149931	0.130612	0.144805	0.157057	0.147661	0.157086	0.122837	0.132576	0.098719	0.079688	0.161846	0.148298	0.103424	0.097395	0.097631	0.12771	0.140778	0.146994	0.104598	0.101669	0.140864	0.093925	0.135254	0.114269	0.103503	0.100997	0.115559	0.118381	0.12293	0.137085	0.115547	0.174563	0.152521	0.163764	0.154506	0.137783	0.14385	0.164964	0.14603	0.204167	0.173446	0.164437	0.186283	0.189694	0.244617	0.206475	0.249853	0.233595
	HC	0.136725	0.104945	0.121966	0.142788	0.132435	0.126222	0.122424	0.119889	0.114126	0.060121	0.10792	0.083908	0.055068	0.035518	0.071173	0.094914	0.101914	0.104639	0.077601	0.086515	0.083262	0.073633	0.072993	0.068063	0.065852	0.090054	0.096829	0.094225	0.115992	0.123664	0.105558	0.13577	0.126763	0.111425	0.114515	0.092106	0.166667	0.144224	0.157009	0.172313	0.157586	0.175643	0.169842	0.188871	0.199736	0.225454	0.203012	0.195995
	HC	0.136759	0.114257	0.090722	0.131833	0.090919	0.113898	0.114307	0.100128	0.089479	0.063582	0.087287	0.108045	0.038071	0.056326	0.088119	0.062169	0.074886	0.072962	0.055885	0.080493	0.061434	0.055199	0.07158	0.039545	0.061199	0.087705	0.076823	0.073449	0.091612	0.084163	0.095776	0.104228	0.088185	0.095889	0.106972	0.103373	0.126228	0.131577	0.100991	0.115167	0.127303	0.138102	0.141582	0.178363	0.188324	0.168509	0.184122	0.159968
	HC	0.162692	0.126751	0.09697	0.129536	0.117552	0.133356	0.115247	0.117789	0.094038	0.057846	0.074828	0.122368	0.046064	0.077995	0.088772	0.062674	0.081608	0.074071	0.062105	0.076534	0.083358	0.05957	0.102121	0.059627	0.087076	0.082853	0.089998	0.090632	0.088659	0.085716	0.086577	0.135501	0.092313	0.108641	0.103636	0.090933	0.117664	0.125212	0.133913	0.126157	0.118555	0.142318	0.167795	0.156625	0.223742	0.187455	0.192201	0.152261
	HC	0.162479	0.125659	0.103135	0.153474	0.186095	0.128136	0.116194	0.11723	0.133765	0.062201	0.120183	0.100675	0.058393	0.066266	0.069834	0.087908	0.086855	0.1047	0.057488	0.084192	0.073156	0.08607	0.12071	0.064308	0.072303	0.087722	0.103053	0.10349	0.080658	0.123303	0.105343	0.121178	0.113361	0.112905	0.096283	0.112436	0.1165	0.143971	0.108464	0.132399	0.133977	0.126339	0.153756	0.179656	0.211049	0.217837	0.164075	0.210074
	HC	0.179331	0.172457	0.115713	0.148218	0.157454	0.13314	0.138827	0.139082	0.117263	0.066951	0.107445	0.117601	0.091965	0.086598	0.123529	0.121666	0.109381	0.091782	0.089363	0.106151	0.098139	0.084179	0.11853	0.076638	0.101382	0.095949	0.129233	0.098519	0.130154	0.111093	0.139642	0.12942	0.115044	0.119477	0.112235	0.142192	0.134545	0.155882	0.134426	0.145309	0.152279	0.169144	0.165775	0.1977	0.217057	0.223974	0.225287	0.182021
	HC	0.118612	0.089211	0.073135	0.105391	0.085528	0.076516	0.063444	0.079736	0.078074	0.107984	0.206712	0.086835	0.027031	0.052733	0.052147	0.063884	0.070126	0.065082	0.059151	0.055457	0.069559	0.059941	0.082396	0.061252	0.050232	0.076188	0.09418	0.067686	0.089824	0.078789	0.091367	0.109544	0.091036	0.071738	0.090725	0.089428	0.11676	0.12549	0.08923	0.125081	0.118674	0.134219	0.121123	0.154372	0.180533	0.156218	0.167934	0.150246
	HC	0.127516	0.10061	0.063139	0.115057	0.097697	0.11707	0.071113	0.081667	0.078934	0.033395	0.067738	0.073437	0.029731	0.032818	0.048072	0.041556	0.066634	0.069898	0.050991	0.06406	0.053242	0.059394	0.08796	0.044862	0.043969	0.047315	0.075142	0.051136	0.091816	0.071065	0.079918	0.100846	0.077396	0.079033	0.081373	0.084933	0.09676	0.106753	0.101008	0.128589	0.109356	0.127243	0.098712	0.139354	0.175734	0.155434	0.157527	0.13656
	HC	0.10402	0.076044	0.063236	0.078037	0.073978	0.070942	0.066657	0.077404	0.047923	0.033946	0.058081	0.037723	0.040071	0.043336	0.048567	0.043352	0.061219	0.053321	0.034484	0.062322	0.067437	0.058359	0.062993	0.030068	0.063507	0.070392	0.083043	0.054099	0.064222	0.075058	0.07491	0.094443	0.069618	0.073366	0.082738	0.071751	0.125759	0.097439	0.098892	0.113273	0.112852	0.143529	0.123274	0.162952	0.184921	0.170228	0.180531	0.152757
	HC	0.128559	0.113573	0.079119	0.143818	0.099651	0.104062	0.091182	0.115829	0.079038	0.055468	0.064726	0.076153	0.070564	0.064185	0.053513	0.065483	0.062078	0.073505	0.050201	0.053792	0.049019	0.066593	0.088463	0.070611	0.065988	0.086131	0.078249	0.058758	0.070539	0.092273	0.086736	0.088684	0.083171	0.083845	0.077165	0.073979	0.1098	0.108581	0.070994	0.111353	0.090083	0.136854	0.113783	0.150241	0.178144	0.173135	0.179222	0.141483
HC4029	HC	0.215145	0.171609	0.19197	0.192853	0.156681	0.234477	0.173257	0.121926	0.170045	0.20372	0.20066	0.177478	0.127911	0.221127	0.214458	0.195413	0.219729	0.114548	0.035981	0.198303	0.211389	0.164702	0.186197	0.145516	0.170115	0.162991	0.135406	0.148101	0.211536	0.208269	0.211464	0.256209	0.182101	0.211161	0.260572	0.192258	0.246076	0.137477	0.185528	0.185341	0.146741	0.265854	0.269544	0.301124	0.322801	0.410829	0.345747	0.340744
	HC	0.170621	0.137495	0.250634	0.174919	0.219622	0.217131	0.183584	0.191509	0.135306	0.103072	0.173923	0.14041	0.187309	0.154425	0.108547	0.130791	0.204321	0.160334	0.111094	0.076761	0.091778	0.096384	0.203687	0.242732	0.156857	0.147052	0.113113	0.154654	0.215065	0.189503	0.184729	0.209255	0.212247	0.100455	0.141843	0.228879	0.195218	0.156288	0.265492	0.178846	0.170504	0.245097	0.223005	0.305454	0.316007	0.335046	0.352767	0.274318
	HC	0.220394	0.330546	0.281439	0.380738	0.30741	0.375947	0.251759	0.260625	0.166026	0.322998	0.367685	0.311196	0.222773	0.317024	0.41526	0.336347	0.335207	0.248605	0.42338	0.27102	0.29736	0.460026	0.425291	0.352184	0.359476	0.308269	0.525913	0.27918	0.274477	0.500809	0.273667	0.353945	0.335366	0.274036	0.244114	0.236628	0.283085	0.316081	0.299638	0.350742	0.386173	0.34066	0.455079	0.461556	0.569506	0.438802	0.447891	0.380505
	HC	0.256045	0.153039	0.118298	0.208978	0.150655	0.256563	0.198982	0.130519	0.181913	0.112145	0.241742	0.159282	0.167217	0.115205	0.188153	0.195203	0.142291	0.193311	0.145721	0.136361	0.216994	0.20227	0.209901	0.141216	0.166071	0.173562	0.185502	0.192291	0.20888	0.148861	0.201449	0.164967	0.162528	0.196011	0.208927	0.209317	0.205028	0.258204	0.197906	0.241114	0.259108	0.242395	0.259452	0.256833	0.349074	0.411493	0.335259	0.31923
	HC	0.175879	0.211512	0.218588	0.250291	0.288921	0.145684	0.142888	0.245168	0.175958	0.085517	0.166045	0.176332	0.11425	0.215995	0.150274	0.136585	0.233559	0.264473	0.141357	0.198072	0.125858	0.283886	0.209271	0.185846	0.179061	0.231933	0.260604	0.219984	0.147791	0.164706	0.214097	0.158479	0.240367	0.140533	0.216104	0.21077	0.315801	0.146442	0.162111	0.234619	0.262984	0.286124	0.335638	0.409431	0.355854	0.352868	0.295134	0.334416
	HC	0.281867	0.186663	0.212843	0.200355	0.148376	0.222701	0.216821	0.210681	0.212924	0.131381	0.17165	0.155611	0.150371	0.105293	0.151189	0.182815	0.171091	0.215084	0.120163	0.161982	0.190354	0.212	0.125323	0.159032	0.150966	0.210627	0.212339	0.132488	0.274879	0.163861	0.168296	0.254814	0.255772	0.163221	0.202522	0.201602	0.136742	0.190008	0.155237	0.246217	0.215151	0.259265	0.222821	0.278215	0.362209	0.258324	0.24118	0.347704
	HC	0.259182	0.175534	0.13434	0.151695	0.238883	0.186143	0.105564	0.187887	0.284173	0.237315	0.244537	0.238515	0.119774	0.236576	0.312984	0.165904	0.304406	0.214586	0.166268	0.190081	0.204081	0.163265	0.242935	0.142326	0.210573	0.253039	0.239096	0.109155	0.262685	0.17458	0.2315	0.153061	0.187517	0.194625	0.330903	0.296264	0.234262	0.172341	0.134736	0.081105	0.064756	0.151992	0.207114	0.213922	0.313107	0.300897	0.264602	0.149191
	HC	0.190767	0.243208	0.298293	0.339093	0.319776	0.349054	0.250285	0.254541	0.322832	0.251194	0.264067	0.264566	0.232291	0.175756	0.275443	0.357789	0.335939	0.245633	0.236781	0.261767	0.206393	0.190012	0.311584	0.269258	0.187503	0.242155	0.29158	0.26409	0.198923	0.337019	0.348642	0.197843	0.262417	0.292813	0.203494	0.309243	0.197699	0.212849	0.399326	0.253671	0.267376	0.281187	0.257413	0.211456	0.313098	0.265677	0.237253	0.287931
	HC	0.457083	0.324137	0.37623	0.304085	0.358819	0.521125	0.439424	0.412868	0.32623	0.357662	0.330562	0.264326	0.293797	0.468513	0.401829	0.42944	0.476427	0.482837	0.290988	0.454726	0.3767	0.240004	0.347958	0.380792	0.335408	0.348602	0.324101	0.427417	0.700733	0.528769	0.288908	0.318437	0.472951	0.421171	0.622523	0.347762	0.487408	0.416057	0.4563	0.449878	0.624559	0.583554	0.453564	0.519872	0.506234	0.62108	0.640869	0.656269
	HC	0.254219	0.183299	0.168524	0.256718	0.171968	0.225233	0.234409	0.260711	0.205996	0.166097	0.197726	0.193234	0.162683	0.169697	0.152585	0.240741	0.224713	0.245523	0.168569	0.204598	0.218607	0.204728	0.232135	0.166397	0.230854	0.167188	0.202374	0.223807	0.177279	0.237993	0.200343	0.256293	0.217672	0.174537	0.244299	0.191362	0.244381	0.268233	0.206903	0.262645	0.225791	0.262069	0.270676	0.259603	0.366185	0.332692	0.364823	0.355717
	HC	0.178085	0.258172	0.172294	0.204542	0.229389	0.176984	0.218254	0.209802	0.216587	0.180959	0.228673	0.158482	0.131735	0.155214	0.109214	0.184096	0.162434	0.213801	0.11875	0.207411	0.166223	0.189514	0.224375	0.21484	0.173788	0.298892	0.172614	0.20391	0.214777	0.259466	0.196773	0.283213	0.214147	0.206037	0.25031	0.198214	0.291731	0.366683	0.201273	0.184032	0.31876	0.303253	0.287693	0.391445	0.39991	0.446077	0.351084	0.425047
	HC	0.304349	0.30071	0.376641	0.470038	0.528995	0.451217	0.454612	0.355277	0.43511	0.338004	0.378646	0.597206	0.445686	0.476555	0.113361	0.250689	0.502322	0.492113	0.212349	0.460526	0.321629	0.239087	0.515152	0.417362	0.526453	0.432824	0.2063	0.498446	0.395417	0.38477	0.388901	0.455686	0.441827	0.348768	0.443855	0.237188	0.441325	0.629112	0.5748	0.562393	0.464745	0.367083	0.440064	0.352972	0.768967	0.631132	0.625132	0.408007
	HC	0.256293	0.438048	0.308924	0.313988	0.330499	0.230493	0.285344	0.332967	0.238442	0.257961	0.189992	0.338741	0.309438	0.329424	0.116522	0.242048	0.276698	0.304321	0.174217	0.259691	0.235408	0.210988	0.266972	0.266314	0.308433	0.139536	0.267285	0.209725	0.328902	0.23523	0.390502	0.344888	0.340501	0.20724	0.268218	0.444479	0.254543	0.291664	0.273815	0.24229	0.210842	0.287968	0.325641	0.210117	0.34626	0.425719	0.313978	0.279946
	HC	0.152564	0.207452	0.155088	0.18924	0.238969	0.186779	0.169232	0.06779	0.053419	0.11883	0.161628	0.120479	0.115503	0.109927	0.116039	0.132358	0.132379	0.153437	0.108066	0.168731	0.181654	0.099625	0.174803	0.149114	0.139069	0.103856	0.132513	0.138969	0.205432	0.184191	0.22099	0.165103	0.174195	0.199992	0.233655	0.13704	0.166152	0.197203	0.219829	0.250838	0.156856	0.30784	0.27011	0.281266	0.364584	0.358903	0.338852	0.29059
	HC	0.144028	0.127148	0.102545	0.14065	0.127957	0.133375	0.121362	0.150033	0.122246	0.111957	0.116593	0.122053	0.057342	0.131788	0.084603	0.107349	0.131405	0.123527	0.101724	0.124964	0.128222	0.094966	0.122013	0.103626	0.119909	0.129082	0.1601	0.139567	0.146786	0.127941	0.12443	0.165749	0.198463	0.135483	0.16604	0.16332	0.163563	0.154979	0.195259	0.212763	0.206589	0.218933	0.185299	0.241297	0.285889	0.292144	0.311934	0.273011
	HC	0.168061	0.087123	0.092548	0.156087	0.176589	0.142694	0.160455	0.184544	0.177695	0.086391	0.180549	0.15864	0.156847	0.133001	0.104949	0.110833	0.192902	0.144134	0.115509	0.159063	0.124493	0.024761	0.14358	0.142795	0.17688	0.136838	0.105616	0.114996	0.118585	0.16608	0.108401	0.097073	0.147609	0.172006	0.122142	0.12521	0.17146	0.163811	0.157735	0.150802	0.178938	0.217665	0.193466	0.225616	0.31089	0.320948	0.364523	0.344298
HC4030	HC	0.209962	0.205474	0.165632	0.10991	0.155378	0.178748	0.125978	0.158416	0.143405	0.133862	0.167841	0.139315	0.119762	0	0.109048	0.067363	0.109268	0.097709	0.03467	0.092862	0.130502	0.139826	0.20438	0.086247	0.116741	0.103852	0.09504	0.103233	0.146513	0.152015	0.122786	0.222248	0.163877	0.105373	0.140426	0.159849	0.169842	0.199399	0.11279	0.17423	0.190989	0.186882	0.171238	0.220809	0.285312	0.337771	0.168974	0.210778
	HC	0.208289	0.129649	0.134384	0.192333	0.13286	0.153196	0.074199	0.116773	0.119967	0.111309	0.150406	0.088146	0.094066	0.042609	0.083393	0.05383	0.109391	0.105251	0.068981	0.057647	0.065001	0.048662	0.081338	0.073334	0.130438	0.057952	0.088523	0.104262	0.137771	0.124685	0.114141	0.125834	0.092654	0.100493	0.112232	0.142638	0.149624	0.100467	0.112078	0.198406	0.169859	0.23442	0.206478	0.20619	0.235821	0.241084	0.214777	0.23638
	HC	0.215423	0.166772	0.116914	0.200909	0.109602	0.173469	0.177533	0.130513	0.118509	0.055938	0.105744	0.108062	0.156646	0.087743	0.083315	0.085395	0.099634	0.167007	0.074991	0.128759	0.164347	0.201927	0.154351	0.141522	0.160914	0.156325	0.135284	0.079459	0.127246	0.109891	0.155707	0.148982	0.139646	0.200481	0.124518	0.113646	0.125471	0.168239	0.170993	0.1971	0.161602	0.221094	0.239908	0.25607	0.310829	0.312801	0.220673	0.202063
	HC	0.244923	0.17942	0.221153	0.232923	0.239508	0.210301	0.263633	0.22982	0.108799	0.152345	0.236309	0.102931	0.159941	0.082415	0.120774	0.182991	0.242531	0.285305	0.136071	0.175095	0.141661	0.089753	0.286091	0.149835	0.184609	0.235039	0.292773	0.206424	0.248035	0.342804	0.319181	0.345387	0.136503	0.168204	0.183962	0.232938	0.357694	0.201265	0.222355	0.396091	0.309345	0.309285	0.368446	0.351517	0.488238	0.411806	0.433067	0.21262
	HC	0.184713	0.134399	0.122886	0.156561	0.164577	0.111653	0.161617	0.10294	0.161419	0.096533	0.205895	0.12911	0.112429	0.096897	0.084009	0.091416	0.109346	0.128024	0.112443	0.124665	0.126305	0.098156	0.132806	0.094715	0.125093	0.11584	0.118925	0.102696	0.136891	0.160444	0.15975	0.164234	0.141052	0.102641	0.089026	0.15197	0.137743	0.133971	0.135368	0.130223	0.135164	0.204677	0.174969	0.204928	0.252196	0.245975	0.218422	0.205523
	HC	0.208552	0.172978	0.147591	0.217782	0.155056	0.148862	0.162602	0.115295	0.137551	0.065327	0.166937	0.172412	0.117528	0.121241	0.185637	0.080356	0.120547	0.14028	0.107276	0.148862	0.163826	0.148889	0.157513	0.150104	0.125409	0.141879	0.200746	0.156878	0.143952	0.159138	0.160686	0.169488	0.176527	0.1945	0.209497	0.168234	0.167812	0.149632	0.151002	0.23963	0.236684	0.234025	0.220174	0.251362	0.261504	0.307685	0.281459	0.310197
	HC	0.242321	0.170882	0.23226	0.253051	0.294489	0.254484	0.214133	0.242707	0.217049	0.165528	0.16712	0.17924	0.196793	0.199894	0.207892	0.21453	0.243711	0.20044	0.241746	0.231657	0.20999	0.1648	0.263563	0.204934	0.208264	0.265643	0.221373	0.236304	0.185498	0.24987	0.243353	0.217334	0.210629	0.156981	0.249542	0.248897	0.214446	0.258261	0.324346	0.324053	0.316268	0.256337	0.269075	0.328746	0.364923	0.35983	0.26472	0.282503
	HC	0.234837	0.192626	0.262035	0.20287	0.111431	0.237298	0.165492	0.210939	0.186232	0.08108	0.234263	0.13831	0.141741	0.103962	0.095032	0.165594	0.206159	0.176775	0.0799	0.107587	0.146669	0.166413	0.116523	0.09644	0.186161	0.159044	0.125271	0.158258	0.217471	0.266486	0.18558	0.212545	0.163991	0.091253	0.200997	0.239306	0.204577	0.178557	0.178229	0.199512	0.170833	0.168887	0.241614	0.267452	0.297387	0.222649	0.299941	0.200346
	HC	0.12236	0.149815	0.069909	0.107864	0.122465	0.108856	0.111297	0.096036	0.088098	0.050175	0.105047	0.111245	0.080615	0.063621	0.053824	0.021909	0.070232	0.080966	0.066935	0.10127	0.084711	0.039461	0.106708	0.090434	0.059598	0.069694	0.071338	0.045484	0.093823	0.077188	0.083711	0.109222	0.111049	0.094343	0.129601	0.112681	0.109875	0.108891	0.121382	0.1451	0.142145	0.148782	0.192572	0.210326	0.228608	0.259419	0.258977	0.198719
	HC	0.16069	0.139664	0.104246	0.166295	0.153776	0.150899	0.136677	0.101713	0.141913	0.088155	0.131888	0.086945	0.124316	0.103762	0.13517	0.12871	0.13218	0.137538	0.091519	0.147121	0.131198	0.09294	0.107524	0.063034	0.117995	0.11565	0.161704	0.13606	0.152548	0.130019	0.161287	0.193905	0.137185	0.150895	0.159198	0.129284	0.208944	0.167703	0.164154	0.180347	0.209539	0.222046	0.248463	0.226226	0.236334	0.277007	0.246925	0.214976
	HC	0.147301	0.102841	0.084175	0.110651	0.125327	0.120416	0.101294	0.096601	0.060959	0.085836	0.073119	0.115481	0.08953	0.092627	0.096044	0.132771	0.120072	0.108798	0.072891	0.116119	0.077932	0.094392	0.111444	0.115467	0.087755	0.126002	0.10952	0.088907	0.15688	0.164634	0.186565	0.159913	0.176677	0.152623	0.145476	0.205978	0.175293	0.220868	0.200982	0.220293	0.272184	0.28984	0.24119	0.321705	0.33591	0.3757	0.317434	0.277702
	HC	0.191651	0.155883	0.146116	0.214597	0.168471	0.17954	0.153526	0.169183	0.128506	0.095169	0.168672	0.103509	0.066231	0.095562	0.070513	0.118698	0.143065	0.111086	0.076234	0.134917	0.080994	0.104712	0.098516	0.074956	0.137189	0.12138	0.121804	0.110346	0.138071	0.164267	0.131125	0.149388	0.118646	0.16563	0.123549	0.125836	0.181792	0.178281	0.120079	0.212073	0.160643	0.218244	0.157971	0.220153	0.294486	0.277994	0.278825	0.248647
	HC	0.242497	0.212239	0.155823	0.20805	0.144154	0.165218	0.124491	0.138132	0.099387	0.05549	0.078383	0.126976	0.06875	0.062768	0.07484	0.119743	0.100054	0.086159	0.077356	0.105266	0.120796	0.1348	0.072085	0.14096	0.10439	0.145358	0.116404	0.15642	0.155181	0.125202	0.131487	0.125185	0.206713	0.122632	0.189192	0.171051	0.219952	0.210554	0.193106	0.192767	0.248597	0.190753	0.282492	0.303252	0.316276	0.239682	0.262058	0.286982
	HC	0.182429	0.152842	0.13815	0.204474	0.144424	0.169215	0.137952	0.141241	0.10601	0.078643	0.112891	0.091336	0.057801	0.032919	0.058446	0.151184	0.13157	0.090417	0.078516	0.093316	0.070145	0.093496	0.090473	0.092138	0.111416	0.121134	0.154064	0.096664	0.147552	0.15948	0.163936	0.166557	0.129275	0.099631	0.142533	0.147676	0.139703	0.161461	0.191751	0.166925	0.170109	0.227757	0.237198	0.224393	0.233129	0.264723	0.250208	0.199114
	HC	0.193341	0.152597	0.172569	0.199673	0.148958	0.182599	0.150388	0.183279	0.121145	0.082907	0.175525	0.132708	0.077018	0.050075	0.071598	0.099921	0.09962	0.088599	0.104033	0.132489	0.132675	0.116683	0.141028	0.15501	0.142434	0.13113	0.164656	0.078113	0.114598	0.105134	0.136016	0.184344	0.137623	0.093895	0.169772	0.171245	0.194197	0.187278	0.174802	0.175704	0.247694	0.25508	0.256466	0.279362	0.308889	0.313455	0.28627	0.310876
	HC	0.24795	0.204039	0.134763	0.203689	0.191926	0.197003	0.145369	0.141664	0.159888	0.102307	0.151684	0.211779	0.108192	0.142014	0.135516	0.138119	0.104402	0.094631	0.101336	0.147992	0.103837	0.146915	0.147918	0.078857	0.116042	0.201359	0.185947	0.145495	0.187094	0.164071	0.172329	0.186125	0.19648	0.159655	0.176927	0.154466	0.173773	0.188858	0.188863	0.224311	0.213601	0.214365	0.259957	0.268722	0.351932	0.322971	0.270988	0.272485
HC4033	HC	0.130435	0.122495	0.088763	0.104911	0.080549	0.102634	0.070551	0.099166	0.065407	0.062115	0.072555	0.085537	0.048841	0.056995	0.057799	0.058264	0.080848	0.066253	0.006266	0.056143	0.06962	0.10385	0.061337	0.061444	0.045741	0.082171	0.064156	0.042601	0.101208	0.087913	0.086759	0.096315	0.113886	0.060894	0.092176	0.103889	0.10261	0.101884	0.114659	0.142549	0.122844	0.134122	0.173609	0.185167	0.225666	0.180338	0.151823	0.18582
	HC	0.151382	0.117077	0.111808	0.123213	0.092427	0.105649	0.084531	0.106523	0.089335	0.066598	0.102507	0.079314	0.064695	0.032335	0.049352	0.06663	0.105159	0.081948	0.03311	0.078427	0.103964	0.079531	0.082738	0.051541	0.096365	0.089644	0.090769	0.096255	0.106295	0.117387	0.087328	0.116124	0.109835	0.102742	0.127473	0.092768	0.14127	0.123807	0.111707	0.143088	0.123815	0.185715	0.155421	0.198322	0.217343	0.239616	0.199291	0.202628
	HC	0.105076	0.092041	0.083468	0.125155	0.119366	0.123506	0.10872	0.123722	0.070193	0.053716	0.128314	0.085569	0.099078	0.082439	0.080938	0.080236	0.126016	0.094248	0.051578	0.07657	0.120005	0.088732	0.094483	0.09898	0.103181	0.100405	0.112417	0.079566	0.103919	0.136294	0.118268	0.135444	0.117087	0.097578	0.149669	0.120571	0.116816	0.162605	0.158177	0.188433	0.173577	0.160643	0.147207	0.222294	0.234395	0.229477	0.191375	0.201867
	HC	0.180382	0.159007	0.123126	0.140994	0.133507	0.154468	0.153126	0.119494	0.130585	0.116289	0.152987	0.102817	0.069888	0.06868	0.118591	0.104863	0.104475	0.09087	0.051751	0.111952	0.082987	0.097035	0.110514	0.112066	0.084848	0.137231	0.121583	0.121441	0.123298	0.151352	0.10635	0.12417	0.160809	0.134867	0.164065	0.102555	0.151472	0.162499	0.148603	0.17374	0.173241	0.175038	0.174756	0.19418	0.213271	0.18311	0.190257	0.220501
	HC	0.159517	0.18165	0.165043	0.1577	0.139623	0.135099	0.146548	0.136885	0.16366	0.097944	0.125478	0.147354	0.087423	0.086448	0.121426	0.092176	0.081293	0.094693	0.050582	0.103337	0.117999	0.085196	0.115294	0.088528	0.108844	0.097436	0.140736	0.108164	0.152472	0.112252	0.134958	0.150115	0.180449	0.161887	0.157923	0.127976	0.130404	0.157187	0.158925	0.170099	0.150456	0.213242	0.224916	0.243137	0.277309	0.271807	0.249053	0.215199
	HC	0.173391	0.155387	0.128728	0.160895	0.153684	0.165536	0.135867	0.120234	0.136536	0.08355	0.115554	0.10005	0.096596	0.075791	0.112981	0.128344	0.136723	0.113308	0.113973	0.171772	0.145344	0.0978	0.103059	0.109792	0.129796	0.083743	0.090504	0.13025	0.127696	0.159498	0.113946	0.162113	0.157277	0.136653	0.181479	0.112778	0.176185	0.171389	0.143208	0.156984	0.161302	0.241488	0.206428	0.236067	0.260205	0.247328	0.257006	0.24224
	HC	0.14125	0.13136	0.090933	0.102691	0.108953	0.076316	0.087514	0.111098	0.109428	0.059751	0.089362	0.079339	0.038878	0.028811	0.080654	0.074713	0.078184	0.060843	0.045872	0.058487	0.094122	0.083828	0.060067	0.083714	0.088686	0.113239	0.106696	0.105708	0.128019	0.109438	0.102552	0.148328	0.119234	0.104777	0.120811	0.137467	0.141845	0.162676	0.126139	0.169125	0.181526	0.156125	0.175814	0.227849	0.246658	0.202601	0.224112	0.191264
	HC	0.117472	0.118092	0.113119	0.158431	0.124102	0.101412	0.109761	0.124408	0.090328	0.074291	0.120818	0.117819	0.057603	0.086892	0.107481	0.083829	0.10366	0.117378	0.08236	0.087331	0.098735	0.08607	0.083197	0.092904	0.10813	0.107554	0.125076	0.119881	0.097777	0.126218	0.083345	0.153753	0.111946	0.105338	0.148274	0.098601	0.122477	0.133441	0.152733	0.136632	0.136559	0.176722	0.178864	0.193208	0.218841	0.192838	0.177034	0.184728
	HC	0.1208	0.122406	0.132119	0.115612	0.118723	0.127931	0.117609	0.121227	0.098178	0.05756	0.140569	0.112934	0.074967	0.083143	0.095865	0.091371	0.120558	0.109543	0.048966	0.072759	0.095014	0.112309	0.10723	0.096665	0.072385	0.108072	0.096972	0.11402	0.12112	0.09132	0.111322	0.135713	0.162635	0.132484	0.127789	0.138858	0.145325	0.214583	0.166294	0.171603	0.158296	0.192346	0.20596	0.215334	0.246536	0.246075	0.210119	0.223329
	HC	0.14223	0.12142	0.112502	0.13408	0.111241	0.126794	0.12755	0.120007	0.091329	0.084154	0.100187	0.065819	0.059864	0.059393	0.094457	0.078273	0.074494	0.090248	0.059349	0.075188	0.092408	0.041082	0.098118	0.063298	0.128891	0.104566	0.120526	0.082494	0.118347	0.097174	0.094414	0.146292	0.110459	0.086315	0.133717	0.117385	0.111604	0.137869	0.104491	0.15262	0.126748	0.148999	0.164916	0.19012	0.247147	0.223197	0.194022	0.183473
	HC	0.137087	0.095816	0.072242	0.11769	0.120642	0.124617	0.121938	0.090219	0.102568	0.076901	0.135865	0.10836	0.073067	0.054739	0.070034	0.081079	0.114183	0.062672	0.063162	0.117733	0.08938	0.082742	0.102283	0.090019	0.086934	0.094947	0.118164	0.073333	0.117798	0.059978	0.110772	0.099268	0.125629	0.102426	0.129689	0.14175	0.165637	0.118919	0.127434	0.13962	0.127921	0.157623	0.188525	0.224285	0.191715	0.192386	0.21848	0.175031
	HC	0.24129	0.194863	0.197834	0.213646	0.197747	0.266472	0.201746	0.224996	0.198318	0.12605	0.192427	0.170502	0.192285	0.164171	0.170148	0.163307	0.222659	0.214529	0.197162	0.194836	0.207404	0.164699	0.204427	0.196529	0.191968	0.19216	0.184344	0.211844	0.223955	0.18068	0.197339	0.251505	0.257288	0.217045	0.237624	0.155075	0.227744	0.264219	0.268762	0.210227	0.252826	0.271811	0.269473	0.343757	0.318397	0.358446	0.285145	0.262262
	HC	0.183648	0.163918	0.120605	0.183064	0.121829	0.166343	0.122256	0.130662	0.115687	0.076002	0.128946	0.102578	0.050121	0.089364	0.091183	0.094679	0.104989	0.098279	0.104775	0.113685	0.131555	0.083692	0.106799	0.074321	0.10356	0.138136	0.076194	0.129757	0.162647	0.14513	0.150828	0.15031	0.152211	0.139964	0.135976	0.165345	0.137824	0.182912	0.124052	0.175043	0.18193	0.193696	0.216598	0.262165	0.242044	0.279367	0.248891	0.219425
	HC	0.177174	0.149245	0.143103	0.138435	0.097075	0.134835	0.126779	0.109206	0.142651	0.090349	0.128538	0.086083	0.072726	0.073004	0.089887	0.10075	0.099022	0.105366	0.074357	0.09008	0.093578	0.120582	0.139044	0.110073	0.111266	0.126545	0.080726	0.093109	0.129699	0.132314	0.117617	0.144889	0.114079	0.103566	0.148337	0.13169	0.164203	0.146917	0.153981	0.168665	0.161185	0.1878	0.183721	0.214954	0.235689	0.23543	0.240539	0.221204
	HC	0.109351	0.135011	0.09901	0.143212	0.119639	0.131051	0.12946	0.098929	0.119424	0.116067	0.115732	0.115542	0.096191	0.086557	0.088652	0.115178	0.108438	0.126269	0.071513	0.118027	0.097557	0.10329	0.109378	0.094496	0.102326	0.141395	0.121726	0.113675	0.135237	0.087411	0.12709	0.12976	0.140557	0.101655	0.147755	0.125868	0.138663	0.129909	0.143706	0.151634	0.162073	0.207386	0.176093	0.183313	0.214895	0.197164	0.221002	0.180952
	HC	0.109432	0.067081	0.070454	0.115101	0.078223	0.108429	0.091784	0.115192	0.105708	0.052252	0.118317	0.068641	0.074521	0.052094	0.080422	0.059993	0.110224	0.09192	0.06278	0.060941	0.083353	0.072913	0.113546	0.080456	0.075938	0.079305	0.108548	0.077823	0.118216	0.099643	0.106289	0.127205	0.109745	0.066818	0.134531	0.10812	0.097001	0.133904	0.107628	0.107592	0.128913	0.133857	0.172024	0.173913	0.166013	0.208418	0.169103	0.165095
HC4035	HC	0.115311	0.090948	0.084895	0.083615	0.072473	0.071701	0.070296	0.062175	0.072787	0.045344	0.0791	0.047782	0.03764	0.056989	0.046335	0.043371	0.056919	0.070871	0.047562	0.058634	0.059518	0.057097	0.054152	0.06254	0.067826	0.079095	0.070993	0.071034	0.066954	0.07319	0.081252	0.079695	0.119082	0.099143	0.104202	0.096228	0.107912	0.124434	0.113406	0.113533	0.138809	0.149189	0.135905	0.160315	0.159715	0.208181	0.187139	0.176521
	HC	0.072811	0.062532	0.050316	0.060559	0.052218	0.05139	0.036788	0.032821	0.026915	0.026063	0.043642	0.03717	0.038334	0.032728	0.038017	0.0431	0.02685	0.034223	0.025765	0.016801	0.054049	0.024933	0.021091	0.019567	0.050041	0.039881	0.043011	0.030569	0.052246	0.048495	0.044964	0.064747	0.055965	0.043198	0.064769	0.042421	0.074124	0.082347	0.058807	0.087959	0.106895	0.104878	0.114189	0.127312	0.136747	0.144311	0.128853	0.132562
	HC	0.064553	0.058288	0.056759	0.057049	0.049278	0.048185	0.038461	0.052353	0.0488	0.013996	0.029518	0.038826	0.023261	0.036557	0.023736	0.038737	0.034977	0.028271	0.023971	0.027345	0.030883	0.039858	0.026974	0.032721	0.047886	0.030303	0.042947	0.039716	0.056294	0.046636	0.045846	0.050153	0.058459	0.051419	0.074701	0.061335	0.0943	0.076043	0.085633	0.077276	0.108094	0.118045	0.126919	0.130415	0.142262	0.136985	0.133797	0.137671
	HC	0.103442	0.08954	0.067377	0.08896	0.077535	0.072868	0.045447	0.057089	0.034031	0.035443	0.046164	0.052478	0.039302	0.028364	0.015049	0.052109	0.056441	0.047684	0.031289	0.049689	0.039482	0.045224	0.056248	0.036198	0.036876	0.04963	0.060607	0.047463	0.053301	0.058098	0.045187	0.064735	0.067721	0.049201	0.072017	0.069853	0.064	0.095944	0.085986	0.090186	0.096672	0.119157	0.125779	0.130622	0.157856	0.14862	0.136348	0.15266
	HC	0.077447	0.045064	0.047905	0.055349	0.057784	0.035995	0.05487	0.027988	0.04343	0.020121	0.030929	0.045627	0.025832	0.041561	0.037325	0.048319	0.042492	0.039874	0.050802	0.037363	0.036216	0.05762	0.038714	0.011392	0.060759	0.042524	0.044011	0.061328	0.040993	0.051185	0.042755	0.042263	0.059307	0.055661	0.056949	0.050936	0.074527	0.080173	0.082675	0.072631	0.088042	0.111071	0.108316	0.125167	0.146006	0.138903	0.145566	0.116439
	HC	0.067813	0.052156	0.040529	0.04551	0.032516	0.044155	0.035427	0.048261	0.048638	0.038735	0.055847	0.048773	0.035764	0.03746	0.051993	0.040506	0.056755	0.053131	0.042851	0.037341	0.060085	0.040938	0.035819	0.03577	0.036114	0.033161	0.042762	0.034916	0.029549	0.030253	0.040032	0.05768	0.05249	0.022127	0.057038	0.040834	0.050587	0.06794	0.079392	0.073759	0.084319	0.107584	0.113162	0.122237	0.138934	0.129714	0.115898	0.111697
	HC	0.051138	0.042517	0.032436	0.071855	0.062717	0.082952	0.05896	0.060192	0.052353	0.05223	0.050114	0.055479	0.052313	0.047596	0.04092	0.050113	0.037391	0.037653	0.029065	0.037069	0.024523	0.03021	0.034156	0.031655	0.041691	0.058632	0.036812	0.063652	0.063786	0.064167	0.050761	0.056096	0.02838	0.045036	0.069509	0.049771	0.048475	0.0611	0.064133	0.052436	0.080333	0.082512	0.075369	0.087576	0.113324	0.109382	0.104456	0.077641
	HC	0.117517	0.085044	0.077749	0.070752	0.062958	0.086364	0.048484	0.051951	0.060717	0.025785	0.030376	0.064753	0.025831	0.042137	0.024566	0.047403	0.059127	0.028523	0.016053	0.039251	0.058792	0.023535	0.061628	0.040989	0.062118	0.065726	0.049199	0.06477	0.067259	0.052046	0.068346	0.082746	0.082382	0.079034	0.080499	0.062909	0.087601	0.09276	0.098344	0.10425	0.10526	0.143158	0.145868	0.152667	0.171276	0.181078	0.156355	0.157775
	HC	0.068905	0.06002	0.063996	0.057616	0.074252	0.070486	0.050156	0.063356	0.050403	0.053937	0.05841	0.057284	0.047043	0.037965	0.043398	0.040289	0.046309	0.058536	0.046526	0.032399	0.064901	0.051936	0.049519	0.034783	0.052998	0.069108	0.035116	0.0544	0.046217	0.075964	0.054631	0.069826	0.062127	0.067469	0.070938	0.065247	0.078033	0.071072	0.077647	0.100493	0.09039	0.094551	0.121716	0.137709	0.153151	0.152587	0.125993	0.11581
	HC	0.181207	0.14701	0.135593	0.159035	0.139083	0.170194	0.124642	0.157554	0.145269	0.107809	0.112901	0.073951	0.11418	0.136572	0.128471	0.108132	0.109489	0.142597	0.094108	0.093611	0.051328	0.10376	0.107934	0.100162	0.090195	0.122704	0.127027	0.135382	0.172939	0.178427	0.176135	0.146164	0.169463	0.12122	0.146384	0.115741	0.164486	0.095111	0.150826	0.135864	0.159712	0.179337	0.134166	0.195545	0.227192	0.215685	0.182726	0.242783
	HC	0.060495	0.035033	0.049344	0.074334	0.058482	0.058556	0.069303	0.056063	0.059489	0.049695	0.072499	0.072275	0.051825	0.032586	0.052602	0.052009	0.05313	0.035585	0.051928	0.042969	0.058327	0.042962	0.047382	0.030525	0.065311	0.048563	0.057896	0.054674	0.058342	0.081096	0.044744	0.06812	0.072052	0.050588	0.069556	0.08275	0.088679	0.116713	0.072687	0.098776	0.096367	0.0999	0.138174	0.124083	0.152286	0.13676	0.133008	0.124333
	HC	0.08704	0.066796	0.047014	0.063325	0.070835	0.080638	0.049827	0.064646	0.046201	0.035818	0.054547	0.052182	0.045604	0.057258	0.054223	0.05061	0.061721	0.060811	0.049589	0.059746	0.056913	0.050834	0.057803	0.054458	0.074034	0.049837	0.049753	0.055016	0.067887	0.05842	0.06108	0.067914	0.05875	0.059244	0.071129	0.0869	0.077946	0.082233	0.073395	0.074902	0.108611	0.108218	0.120343	0.1062	0.148545	0.154613	0.138187	0.132458
	HC	0.088205	0.076917	0.0671	0.071272	0.063256	0.069073	0.081719	0.071963	0.060742	0.042738	0.065287	0.049612	0.053656	0.03056	0.036895	0.038385	0.044288	0.036497	0.021337	0.040672	0.020288	0.033246	0.031098	0.031271	0.041918	0.036743	0.055698	0.061658	0.070087	0.067205	0.066683	0.083242	0.083721	0.088631	0.107105	0.081403	0.104843	0.117493	0.095148	0.111218	0.115713	0.128061	0.126161	0.137922	0.14811	0.163871	0.13551	0.145058
	HC	0.081318	0.062133	0.062691	0.071439	0.05072	0.071667	0.040186	0.066065	0.073771	0.029155	0.048545	0.053766	0.060234	0.030291	0.059571	0.033113	0.07361	0.059587	0.055739	0.045631	0.070528	0.04082	0.047476	0.055008	0.054123	0.059621	0.056794	0.061701	0.057297	0.070313	0.041946	0.062001	0.070717	0.054483	0.062274	0.074031	0.084896	0.084781	0.067447	0.089229	0.083895	0.091751	0.10164	0.144848	0.146547	0.138891	0.109821	0.131034
	HC	0.094809	0.078123	0.06537	0.07154	0.057855	0.055203	0.066113	0.05752	0.042542	0.032434	0.06046	0.032827	0.037555	0.043761	0.024757	0.044953	0.043443	0.038146	0.036918	0.05083	0.053604	0.044446	0.057286	0.05318	0.05608	0.058879	0.065905	0.065266	0.079946	0.063614	0.056705	0.103903	0.061257	0.071495	0.088711	0.078083	0.097687	0.09433	0.091478	0.102401	0.108048	0.123126	0.135054	0.135897	0.16113	0.15164	0.151374	0.147608
	HC	0.045397	0.055945	0.043616	0.051815	0.051883	0.041919	0.057043	0.055331	0.055349	0.038735	0.051376	0.039966	0.054235	0.050981	0.068613	0.03726	0.058683	0.051032	0.051131	0.04268	0.038667	0.053099	0.051451	0.04268	0.049258	0.044491	0.049556	0.047516	0.064801	0.029183	0.069825	0.066536	0.059098	0.043751	0.076877	0.05545	0.06908	0.078277	0.061584	0.079695	0.081941	0.096551	0.083761	0.117454	0.127196	0.105263	0.118218	0.110945
HC4036	HC	0.163689	0.151656	0.199128	0.192551	0.14802	0.188939	0.163046	0.164917	0.148957	0.128436	0.128726	0.137152	0.177405	0.122311	0.144685	0.101729	0.133942	0.153436	0.062984	0.104448	0.141855	0.094121	0.182478	0.108027	0.124494	0.144988	0.141111	0.138349	0.176731	0.188972	0.187257	0.216829	0.187746	0.191111	0.140979	0.147159	0.180033	0.232077	0.207318	0.135399	0.191406	0.269513	0.268461	0.258036	0.369308	0.237668	0.343105	0.309842
	HC	0.163901	0.165061	0.17649	0.140415	0.15661	0.181975	0.118838	0.133944	0.164012	0.114977	0.124349	0.122389	0.080581	0.097086	0.105794	0.121807	0.141875	0.080476	0.038665	0.112979	0.114433	0.117933	0.097232	0.101067	0.140942	0.145019	0.110492	0.161245	0.156759	0.129704	0.129852	0.151656	0.168384	0.118626	0.190174	0.163828	0.180337	0.170909	0.182623	0.145726	0.203915	0.214393	0.245107	0.18966	0.280727	0.249986	0.372317	0.235735
	HC	0.047891	0.047601	0.059568	0.065803	0.066445	0.062461	0.039305	0.057536	0.061681	0.037012	0.032399	0.033961	0.036233	0.032754	0.035748	0.032635	0.046069	0.027888	0.040309	0.037143	0.048683	0.036826	0.011657	0.029516	0.03555	0.041519	0.039291	0.040801	0.043889	0.042078	0.038518	0.044328	0.059684	0.05235	0.077156	0.062641	0.059987	0.069704	0.048374	0.073857	0.082434	0.085415	0.089957	0.101723	0.130718	0.125292	0.111259	0.114456
	HC	0.058464	0.046591	0.067385	0.08462	0.0805	0.069612	0.064287	0.097621	0.051953	0.059904	0.087146	0.069132	0.076933	0.062537	0.07758	0.082147	0.084694	0.06476	0.026897	0.048494	0.06131	0.062749	0.053144	0.037382	0.039236	0.087063	0.075053	0.060513	0.042146	0.05647	0.042881	0.097238	0.047383	0.060942	0.081189	0.074848	0.044513	0.080651	0.073868	0.074802	0.110914	0.128949	0.093264	0.181093	0.135396	0.157003	0.126502	0.115884
	HC	0.062042	0.053529	0.061813	0.068416	0.074978	0.086835	0.077772	0.037329	0.085711	0.058989	0.071009	0.032695	0.057976	0.060769	0.048443	0.080189	0.046294	0.050723	0.049713	0.058401	0.07004	0.09136	0.050897	0.042662	0.071052	0.080426	0.062328	0.08794	0.075255	0.133304	0.11792	0.094912	0.120379	0.133498	0.159956	0.113197	0.147739	0.191581	0.190233	0.157214	0.193052	0.158608	0.25878	0.249019	0.233644	0.228581	0.207397	0.238587
	HC	0.10086	0.111904	0.080542	0.138649	0.155943	0.110486	0.106134	0.082101	0.124347	0.099148	0.115698	0.090579	0.071532	0.107981	0.086337	0.048796	0.070361	0.041948	0.033001	0.030086	0.063698	0.066947	0.076554	0.072828	0.07742	0.081798	0.065274	0.106993	0.088055	0.10208	0.061325	0.074908	0.080394	0.058683	0.076559	0.07284	0.085696	0.078925	0.080499	0.080887	0.131165	0.146327	0.133614	0.141142	0.192038	0.200871	0.181486	0.161256
	HC	0.183009	0.129437	0.131187	0.117939	0.121181	0.159087	0.118012	0.151586	0.095138	0.088233	0.122756	0.165534	0.120145	0.176093	0.059498	0.072605	0.059793	0.100516	0.054856	0.142242	0.132226	0.081153	0.108783	0.072993	0.135014	0.155523	0.06865	0.053182	0.109572	0.134141	0.106532	0.116205	0.106644	0.085931	0.17177	0.118608	0.159807	0.118157	0.079174	0.150952	0.137777	0.17585	0.144436	0.201006	0.152546	0.214994	0.207496	0.224367
	HC	0.100221	0.079746	0.077751	0.085223	0.061123	0.087053	0.059981	0.060758	0.061755	0.094268	0.091602	0.062024	0.070206	0.078131	0.07831	0.052875	0.08676	0.048421	0.113237	0.064354	0.065017	0.095044	0.093258	0.057042	0.076164	0.070465	0.072394	0.070011	0.09241	0.095187	0.063787	0.084218	0.075424	0.051928	0.077208	0.060502	0.099896	0.076215	0.093556	0.089984	0.090749	0.103416	0.138434	0.098559	0.106324	0.126284	0.117239	0.067941
	HC	0.071845	0.090606	0.0736	0.086129	0.072928	0.074107	0.080305	0.108051	0.072883	0.077738	0.071487	0.098518	0.078833	0.086631	0.101848	0.087209	0.087789	0.071493	0.052601	0.054492	0.095049	0.053827	0.068836	0.059219	0.050969	0.095783	0.052272	0.019898	0.048128	0.074211	0.057478	0.08091	0.079762	0.047816	0.067816	0.042053	0.087512	0.042219	0.072419	0.090771	0.102156	0.053056	0.093601	0.132421	0.160068	0.158562	0.120381	0.147142
	HC	0.15045	0.127217	0.115916	0.100077	0.093234	0.083086	0.071693	0.078868	0.098584	0.084307	0.064991	0.076699	0.073661	0.064987	0.054324	0.065202	0.043161	0.046556	0.056532	0.055782	0.06813	0.055825	0.096185	0.09115	0.087104	0.09742	0.117902	0.107331	0.092719	0.084825	0.108871	0.110734	0.117742	0.130403	0.093762	0.101687	0.099215	0.155289	0.151749	0.101989	0.172936	0.159998	0.153233	0.174506	0.208824	0.223495	0.20005	0.187524
	HC	0.218214	0.225328	0.205608	0.193296	0.308974	0.236181	0.165863	0.16783	0.218231	0.164505	0.205156	0.231748	0.148585	0.120574	0.156377	0.152902	0.15248	0.164932	0.111662	0.106264	0.152457	0.154999	0.202414	0.186473	0.182795	0.137854	0.129803	0.194969	0.212104	0.16762	0.238302	0.149983	0.142369	0.187104	0.200997	0.18281	0.166437	0.190778	0.222495	0.206064	0.307561	0.219443	0.289463	0.306332	0.354742	0.343805	0.301329	0.290996
	HC	0.187285	0.10941	0.204895	0.233865	0.177337	0.153433	0.207351	0.16987	0.111354	0.125381	0.13518	0.113379	0.118359	0.121688	0.147057	0.101244	0.127473	0.109338	0.087912	0.152273	0.120553	0.122952	0.123095	0.151045	0.099669	0.103007	0.148429	0.102842	0.171709	0.155873	0.11871	0.149019	0.123117	0.1351	0.103518	0.123089	0.126608	0.170735	0.163322	0.13614	0.146928	0.213739	0.217869	0.197964	0.222992	0.210207	0.199401	0.217109
	HC	0.081535	0.074971	0.064373	0.104487	0.069798	0.120943	0.093011	0.092255	0.117063	0.084093	0.123326	0.124484	0.079007	0.085767	0.076457	0.101368	0.084906	0.09579	0.109706	0.082569	0.078869	0.074925	0.100717	0.089406	0.095333	0.092154	0.072955	0.057836	0.110127	0.075836	0.080622	0.082925	0.083758	0.064286	0.075701	0.060884	0.077974	0.090649	0.078401	0.097446	0.086284	0.130256	0.117561	0.117991	0.18753	0.139776	0.139287	0.145674
	HC	0.121845	0.151622	0.088758	0.12178	0.111444	0.113347	0.108116	0.079626	0.069832	0.089154	0.093465	0.0884	0.081979	0.044045	0.06973	0.0379	0.065202	0.048656	0.040777	0.068733	0.039912	0.027478	0.088828	0.066126	0.052611	0.085372	0.069584	0.072539	0.102028	0.099969	0.084608	0.109245	0.118182	0.133268	0.110736	0.09884	0.166872	0.114768	0.122193	0.174191	0.151585	0.162738	0.172535	0.195082	0.231306	0.206954	0.178522	0.19262
	HC	0.178433	0.126934	0.140631	0.163881	0.137249	0.173846	0.094482	0.099316	0.077896	0.088692	0.104048	0.151578	0.094448	0.101263	0.056255	0.106588	0.127543	0.120009	0.061419	0.079378	0.07908	0.091957	0.08371	0.063699	0.10709	0.138233	0.112908	0.131232	0.115133	0.124332	0.111304	0.125917	0.109804	0.095421	0.109148	0.167496	0.136154	0.139522	0.127623	0.192904	0.206609	0.194183	0.135782	0.229666	0.206291	0.21531	0.226986	0.194525
	HC	0.071053	0.051567	0.053211	0.060097	0.096891	0.065404	0.065367	0.083918	0.082375	0.073642	0.113926	0.073762	0.09063	0.071482	0.078262	0.077922	0.086061	0.085199	0.063928	0.073998	0.083848	0.112524	0.069415	0.097322	0.087334	0.07983	0.045852	0.066604	0.086068	0.048934	0.060491	0.06123	0.075598	0.060064	0.078024	0.093219	0.10603	0.072889	0.088962	0.079725	0.076911	0.086267	0.109346	0.132368	0.138503	0.140758	0.143738	0.132115
HC4037	HC	0.070045	0.091749	0.075304	0.094018	0.08284	0.068844	0.054845	0.0856	0.037355	0.03534	0.034931	0.040671	0.043993	0.069959	0.04215	0.02858	0.037992	0.045084	0.022823	0.02218	0.034782	0.056246	0.037811	0.036208	0.048583	0.029952	0.042824	0.054983	0.076531	0.081139	0.062878	0.03756	0.066866	0.049974	0.101477	0.069513	0.05302	0.075721	0.087721	0.091893	0.105634	0.095463	0.108648	0.167403	0.142316	0.14404	0.155358	0.113795
	HC	0.120839	0.091612	0.088286	0.100266	0.095026	0.082476	0.070946	0.041239	0.055354	0.039047	0.051738	0.060078	0.045455	0.030389	0.039832	0.068176	0.069428	0.034745	0.043683	0.06204	0.064388	0.051896	0.091608	0.072399	0.074734	0.071766	0.074902	0.095158	0.071981	0.064493	0.088144	0.10241	0.083604	0.105359	0.090996	0.07202	0.118131	0.10298	0.076959	0.098774	0.12059	0.126917	0.126802	0.168325	0.162759	0.17147	0.161046	0.144764
	HC	0.127795	0.159286	0.096647	0.133034	0.146396	0.11348	0.08844	0.101714	0.101558	0.09073	0.084291	0.104047	0.083089	0.032831	0.047052	0.066944	0.081	0.06313	0.055903	0.066035	0.06996	0.054191	0.057144	0.062257	0.082149	0.080594	0.063468	0.05013	0.077949	0.069084	0.06849	0.095001	0.120793	0.105331	0.096145	0.092961	0.135195	0.09586	0.116303	0.113452	0.116031	0.145188	0.177261	0.195315	0.243366	0.199519	0.201464	0.216196
	HC	0.091426	0.071452	0.103373	0.086023	0.073034	0.126229	0.082292	0.126703	0.074948	0.080772	0.0841	0.082644	0.067228	0.07225	0.083709	0.081207	0.089734	0.055972	0.053655	0.075912	0.091356	0.063205	0.08417	0.087846	0.070644	0.104393	0.049257	0.104682	0.081166	0.065922	0.081745	0.096388	0.081189	0.043282	0.064909	0.063854	0.108032	0.096968	0.106786	0.100064	0.134009	0.097257	0.15639	0.139154	0.166492	0.166751	0.15637	0.164125
	HC	0.12325	0.105723	0.118635	0.148661	0.12514	0.116341	0.105452	0.084323	0.110589	0.119334	0.091666	0.101496	0.08037	0.087138	0.113682	0.109483	0.116605	0.130393	0.121207	0.076519	0.114294	0.094451	0.08964	0.101601	0.125975	0.123764	0.108044	0.086074	0.119289	0.124704	0.074327	0.132184	0.174764	0.116017	0.14574	0.16219	0.135583	0.156373	0.186337	0.551677	0.327878	0.180049	0.212872	0.190578	0.218104	0.212426	0.216821	0.198814
	HC	0.16874	0.116546	0.087293	0.094797	0.141459	0.109308	0.116556	0.095753	0.071243	0.077343	0.066733	0.03577	0.08088	0.062179	0.051692	0.079568	0.064345	0.089577	0.065921	0.035597	0.071984	0.04883	0.072456	0.076684	0.08749	0.070089	0.075277	0.057671	0.093513	0.081423	0.085559	0.106521	0.078291	0.071414	0.072573	0.117548	0.120849	0.097009	0.113345	0.103135	0.072121	0.138391	0.143802	0.165755	0.17055	0.197677	0.157788	0.161507
	HC	0.152652	0.148148	0.107212	0.123313	0.137649	0.117443	0.111491	0.100563	0.095367	0.071819	0.075424	0.111055	0.05754	0.056713	0.074259	0.056581	0.057217	0.087185	0.044903	0.05397	0.044592	0.087849	0.037915	0.045724	0.090752	0.123157	0.061187	0.075467	0.080921	0.051552	0.083044	0.10336	0.096287	0.07671	0.126778	0.06596	0.084581	0.137859	0.133504	0.115326	0.126634	0.126427	0.162703	0.166034	0.169721	0.174785	0.161092	0.16608
	HC	0.124422	0.121861	0.093663	0.094684	0.103235	0.119793	0.088329	0.080002	0.057354	0.052105	0.078691	0.045646	0.053426	0.054458	0.079227	0.069787	0.072393	0.02881	0.04924	0.067691	0.068086	0.070336	0.035565	0.054167	0.070178	0.085134	0.076205	0.077077	0.074773	0.087186	0.051241	0.082171	0.082373	0.083761	0.074638	0.049535	0.055746	0.078991	0.09508	0.102972	0.090163	0.108171	0.130466	0.132299	0.162374	0.15609	0.138705	0.13158
	HC	0.123102	0.104276	0.088472	0.080444	0.090831	0.093687	0.114904	0.069674	0.05864	0.028153	0.062586	0.032796	0.04172	0.052031	0.032488	0.062106	0.061385	0.026132	0.042854	0.031779	0.03726	0.04464	0.043406	0.046889	0.041288	0.026369	0.052484	0.073434	0.081539	0.06911	0.070982	0.064791	0.052725	0.094436	0.091221	0.101427	0.112107	0.134021	0.085022	0.10501	0.087233	0.105955	0.132625	0.156466	0.168467	0.183796	0.174072	0.164369
	HC	0.103575	0.119119	0.074648	0.081547	0.141826	0.089448	0.11308	0.075402	0.09653	0.084786	0.051732	0.065047	0.03753	0.069496	0.061069	0.062532	0.045024	0.055835	0.036235	0.049738	0.057345	0.092727	0.068723	0.037991	0.057808	0.087119	0.082547	0.066634	0.067277	0.053511	0.119262	0.080964	0.126263	0.07303	0.111289	0.097989	0.150812	0.159936	0.153047	0.15075	0.149991	0.175717	0.224644	0.19464	0.201833	0.231468	0.244057	0.209246
	HC	0.112594	0.083908	0.057029	0.08551	0.069175	0.12393	0.06438	0.092859	0.073427	0.081796	0.094391	0.07037	0.055617	0.053029	0.04606	0.037604	0.069	0.058249	0.069808	0.026984	0.041258	0.030812	0.054337	0.052378	0.068786	0.054797	0.085257	0.117253	0.101488	0.088687	0.074212	0.083444	0.081482	0.070743	0.117935	0.096488	0.153039	0.132605	0.147148	0.144102	0.174595	0.167664	0.131369	0.179315	0.232943	0.217518	0.188145	0.222278
	HC	0.044973	0.057495	0.056367	0.062441	0.050613	0.055921	0.066428	0.04931	0.042664	0.03312	0.053336	0.044911	0.029948	0.04011	0.048623	0.045741	0.034305	0.058199	0.051814	0.028952	0.047555	0.050102	0.054896	0.042813	0.062083	0.075477	0.064876	0.066518	0.066765	0.055432	0.057998	0.060604	0.049605	0.062308	0.038754	0.057294	0.077948	0.055396	0.059243	0.063785	0.094561	0.091505	0.112047	0.096079	0.152401	0.144809	0.107851	0.088169
	HC	0.15977	0.146807	0.112251	0.122004	0.105777	0.126925	0.1362	0.080857	0.117427	0.045395	0.054482	0.05473	0.060102	0.039765	0.043234	0.059724	0.052575	0.05409	0.038162	0.051133	0.041872	0.042932	0.041355	0.037985	0.05311	0.054109	0.076616	0.062492	0.082395	0.070603	0.093705	0.093948	0.086466	0.100677	0.109528	0.115182	0.105064	0.107546	0.114826	0.134498	0.134476	0.147927	0.156207	0.153661	0.223636	0.175351	0.194173	0.168721
	HC	0.075099	0.061191	0.041249	0.081852	0.06577	0.06376	0.07209	0.049848	0.038355	0.034572	0.049644	0.06496	0.060958	0.027368	0.012561	0.03772	0.025551	0.042859	0.038865	0.028222	0.044245	0.043811	0.040193	0.027314	0.06139	0.032293	0.024476	0.038648	0.071316	0.046568	0.064602	0.069582	0.063608	0.046193	0.071827	0.085332	0.058848	0.118979	0.092998	0.105435	0.119772	0.11399	0.151824	0.182664	0.1819	0.14247	0.186102	0.147199
	HC	0.119713	0.119073	0.120733	0.115851	0.094627	0.087916	0.067385	0.062002	0.078403	0.048013	0.057661	0.053048	0.066529	0.024928	0.048302	0.077785	0.042774	0.074614	0.046655	0.065732	0.055957	0.036149	0.081748	0.051375	0.058923	0.067364	0.055174	0.043122	0.058461	0.075843	0.079471	0.087029	0.115759	0.058383	0.063809	0.06692	0.092385	0.105946	0.081928	0.103281	0.161396	0.096269	0.175872	0.148978	0.179025	0.165903	0.162195	0.152765
	HC	0.095564	0.099074	0.092293	0.097686	0.103961	0.066029	0.072644	0.078199	0.081614	0.055327	0.071404	0.074765	0.077443	0.064449	0.072504	0.049346	0.063744	0.048976	0.054146	0.046919	0.071436	0.067486	0.058448	0.081135	0.08082	0.089325	0.076373	0.055891	0.072122	0.06817	0.074063	0.081621	0.076879	0.078798	0.120096	0.100002	0.09052	0.109084	0.120317	0.123695	0.13215	0.148858	0.17013	0.185645	0.148866	0.222702	0.195301	0.175092
HC4038	HC	0.097406	0.070694	0.081557	0.062649	0.062784	0.069078	0.094791	0.050764	0.09715	0.065274	0.071056	0.074422	0.048354	0.048233	0.042821	0.070207	0.062635	0.062432	0.080087	0.062516	0.03371	0.048576	0.084519	0.047193	0.057587	0.062366	0.072239	0.067787	0.090463	0.078571	0.056171	0.068183	0.106544	0.073841	0.111831	0.089872	0.085543	0.113863	0.114012	0.110725	0.119211	0.160788	0.155513	0.177448	0.175652	0.171028	0.182072	0.156764
	HC	0.136434	0.126573	0.105556	0.127572	0.092511	0.117583	0.100782	0.080473	0.105142	0.061686	0.088367	0.063086	0.078613	0.069001	0.058882	0.049168	0.066391	0.03537	0.036681	0.040767	0.059404	0.064511	0.048575	0.084614	0.077859	0.094978	0.079564	0.080139	0.078893	0.082006	0.085726	0.102052	0.104153	0.088439	0.100719	0.102692	0.115951	0.117579	0.13519	0.146615	0.121562	0.159523	0.165145	0.198813	0.197112	0.18468	0.172441	0.169811
	HC	0.106931	0.105301	0.082554	0.101226	0.094282	0.087732	0.093469	0.061771	0.044934	0.053056	0.080474	0.056794	0.053983	0.049376	0.080199	0.03936	0.060247	0.044245	0.052704	0.063745	0.069248	0.075487	0.062575	0.055037	0.047186	0.074127	0.038638	0.055598	0.084621	0.09747	0.072998	0.078449	0.092905	0.071219	0.070318	0.078621	0.097147	0.106567	0.110125	0.093159	0.119616	0.108635	0.125614	0.155891	0.184596	0.170527	0.185266	0.167612
	HC	0.061716	0.071821	0.059486	0.08588	0.075026	0.089853	0.07133	0.068694	0.07193	0.065778	0.069214	0.056936	0.086326	0.050031	0.072011	0.064744	0.06425	0.044976	0.038816	0.052778	0.060862	0.075968	0.052824	0.059015	0.050138	0.05508	0.053493	0.080636	0.065553	0.082938	0.074081	0.089166	0.086994	0.059432	0.07865	0.06415	0.089661	0.106038	0.095261	0.132668	0.119639	0.101632	0.107451	0.114458	0.171714	0.156278	0.14512	0.1312
	HC	0.073786	0.063967	0.066921	0.054717	0.065555	0.057441	0.043567	0.040861	0.03399	0.029754	0.031025	0.035507	0.024121	0.017759	0.024486	0.008845	0.011855	0.045748	0.04975	0.047477	0.037457	0.020294	0.031687	0.044437	0.055623	0.051105	0.042087	0.069515	0.059373	0.051151	0.043178	0.058133	0.065639	0.055271	0.082204	0.066263	0.056377	0.081105	0.093977	0.087689	0.127508	0.098931	0.132335	0.119219	0.166663	0.171962	0.162454	0.124756
	HC	0.129687	0.152409	0.125664	0.123655	0.126738	0.101224	0.086569	0.083911	0.075453	0.047361	0.082654	0.052861	0.021353	0.034698	0.031075	0.047229	0.052456	0.057275	0.048071	0.016371	0.04659	0.02801	0.04296	0.040978	0.055616	0.041311	0.062871	0.05569	0.098007	0.050672	0.050002	0.086612	0.044071	0.047032	0.035972	0.076804	0.075593	0.078243	0.074614	0.098644	0.10603	0.119629	0.111383	0.163362	0.162355	0.161659	0.162934	0.152715
	HC	0.079344	0.076101	0.071346	0.078478	0.074775	0.100321	0.072201	0.079342	0.080463	0.072694	0.057149	0.056733	0.048119	0.059546	0.076022	0.049163	0.082342	0.06816	0.047766	0.057418	0.077374	0.070203	0.06172	0.073588	0.079387	0.082909	0.090613	0.107256	0.09782	0.090457	0.098303	0.107655	0.104411	0.122292	0.11423	0.114143	0.139389	0.127233	0.138317	0.153196	0.164427	0.206568	0.199052	0.194946	0.23362	0.212091	0.224949	0.187893
	HC	0.09888	0.095643	0.068254	0.106349	0.08845	0.108511	0.061303	0.070888	0.062292	0.053309	0.06196	0.064366	0.057914	0.056551	0.038526	0.039959	0.065364	0.050568	0.031493	0.053787	0.049585	0.064977	0.041967	0.053401	0.068662	0.069615	0.071562	0.060462	0.075159	0.052169	0.046109	0.08961	0.064483	0.050871	0.090726	0.080917	0.066399	0.120308	0.096369	0.120962	0.112261	0.126557	0.149137	0.129938	0.180353	0.172508	0.166653	0.15194
	HC	0.136368	0.119031	0.061983	0.132276	0.101059	0.096209	0.082717	0.092257	0.071939	0.096233	0.04616	0.044417	0.053375	0.045006	0.06636	0.035741	0.039746	0.073672	0.043057	0.056937	0.041081	0.042371	0.068594	0.044032	0.072685	0.042719	0.074004	0.088179	0.100812	0.085199	0.067075	0.08187	0.102437	0.058526	0.100281	0.09505	0.109282	0.114356	0.104802	0.127276	0.160237	0.131903	0.204809	0.125138	0.131083	0.198034	0.194392	0.172771
	HC	0.073397	0.06064	0.083756	0.100291	0.058934	0.090988	0.124603	0.103685	0.096064	0.061475	0.089751	0.088349	0.112957	0.074341	0.060373	0.095094	0.087865	0.09081	0.075821	0.079178	0.066407	0.08153	0.067141	0.085888	0.070794	0.122937	0.089668	0.094573	0.100623	0.130564	0.07729	0.093619	0.086557	0.082237	0.124166	0.132907	0.141006	0.141186	0.125219	0.12663	0.131515	0.154935	0.17593	0.184668	0.197829	0.211755	0.181934	0.164288
	HC	0.167948	0.147315	0.111969	0.1191	0.086099	0.096574	0.076407	0.076655	0.063841	0.043894	0.036589	0.047032	0.077554	0.03553	0.066862	0.062707	0.034544	0.034868	0.045952	0.043848	0.043914	0.045704	0.055837	0.03537	0.060427	0.07817	0.07703	0.048196	0.09935	0.0911	0.109738	0.064187	0.099527	0.072995	0.091562	0.099702	0.067355	0.062314	0.097462	0.091458	0.085497	0.12104	0.10164	0.140942	0.1773	0.151998	0.13899	0.131823
	HC	0.095097	0.067513	0.061593	0.076429	0.066106	0.059935	0.045609	0.082024	0.068395	0.023009	0.060379	0.049915	0.045749	0.042338	0.035563	0.044667	0.036101	0.045352	0.031359	0.04641	0.04979	0.03076	0.038434	0.054231	0.069388	0.058679	0.053024	0.049554	0.05793	0.057925	0.072986	0.077145	0.083653	0.062041	0.070355	0.070793	0.083784	0.095709	0.071035	0.103415	0.130961	0.12279	0.159151	0.166961	0.192386	0.195896	0.160047	0.161941
	HC	0.170429	0.141973	0.113217	0.146425	0.110341	0.106242	0.097817	0.07232	0.102381	0.103226	0.12115	0.154037	0.08762	0.086406	0.088581	0.100192	0.072086	0.116494	0.080792	0.061749	0.092468	0.069093	0.09336	0.081111	0.130189	0.084958	0.077947	0.067191	0.155526	0.084932	0.130797	0.083085	0.131493	0.099068	0.106423	0.094462	0.104015	0.131749	0.123366	0.141399	0.141915	0.16153	0.1563	0.189712	0.234321	0.227183	0.210752	0.193267
	HC	0.110417	0.085429	0.058462	0.09319	0.054397	0.079586	0.081432	0.097993	0.069092	0.054324	0.05523	0.052335	0.063004	0.051134	0.072266	0.060423	0.037389	0.049658	0.04603	0.062099	0.057814	0.057861	0.053643	0.049832	0.081301	0.045209	0.049852	0.061381	0.063378	0.069642	0.08565	0.072539	0.098375	0.074463	0.097327	0.083991	0.109098	0.093022	0.088232	0.091345	0.103147	0.143513	0.150756	0.164338	0.168315	0.173929	0.166532	0.195329
	HC	0.087007	0.056964	0.050932	0.060456	0.061394	0.0712	0.079795	0.054969	0.037309	0.041083	0.068297	0.043642	0.046609	0.038521	0.028013	0.01668	0.015591	0.037238	0.02374	0.030533	0.066097	0.03517	0.013403	0.044611	0.060754	0.072117	0.036248	0.057006	0.049708	0.044865	0.045712	0.07167	0.071351	0.06315	0.07642	0.079175	0.085585	0.11227	0.085257	0.119057	0.109482	0.102744	0.145108	0.154009	0.165157	0.165962	0.150737	0.149734
	HC	0.235083	0.176995	0.193173	0.22107	0.172313	0.18911	0.192225	0.211897	0.226467	0.194029	0.228482	0.245306	0.171352	0.149799	0.178915	0.210115	0.195132	0.176652	0.130452	0.234457	0.217742	0.210654	0.194528	0.163595	0.144998	0.201692	0.18265	0.158699	0.215683	0.213617	0.192809	0.200407	0.240626	0.244074	0.232192	0.219233	0.224659	0.274119	0.215166	0.232909	0.318549	0.259455	0.303316	0.288327	0.339155	0.361316	0.320467	0.326121
HC4039	HC	0.099069	0.079216	0.066911	0.077049	0.05472	0.098314	0.064399	0.076735	0.055226	0.031694	0.086165	0.065029	0.038521	0.028227	0.048114	0.036321	0.05047	0.043626	0.037764	0.066794	0.043679	0.068639	0.064782	0.067146	0.09339	0.062396	0.074073	0.102723	0.090761	0.062323	0.048854	0.109655	0.078138	0.07501	0.090006	0.104337	0.100954	0.076613	0.087997	0.116888	0.083533	0.119494	0.109925	0.165104	0.160934	0.164067	0.14667	0.154668
	HC	0.065486	0.05704	0.048795	0.062097	0.078076	0.072268	0.067892	0.081662	0.063598	0.06038	0.075613	0.043486	0.045433	0.052808	0.056638	0.03073	0.035809	0.059476	0.039526	0.02076	0.058393	0.061696	0.050972	0.04579	0.06036	0.044188	0.057228	0.071263	0.067198	0.074816	0.072541	0.060858	0.083338	0.066075	0.069034	0.085904	0.078722	0.096069	0.094647	0.084989	0.109861	0.127534	0.128128	0.132333	0.14133	0.170747	0.123552	0.128153
	HC	0.074552	0.061527	0.049394	0.063188	0.056698	0.055862	0.05842	0.084216	0.070999	0.063441	0.079244	0.060997	0.057609	0.050461	0.049212	0.058068	0.069536	0.066682	0.063257	0.047999	0.046609	0.043625	0.057828	0.047563	0.063371	0.059258	0.040342	0.049341	0.079779	0.060762	0.065812	0.080338	0.073217	0.061423	0.065848	0.059338	0.073629	0.085898	0.076595	0.096004	0.090642	0.102229	0.09247	0.137072	0.151411	0.134546	0.111076	0.12508
	HC	0.055867	0.051194	0.044897	0.037927	0.063312	0.074107	0.053387	0.071693	0.062679	0.027418	0.036911	0.054871	0.060021	0.039459	0.043111	0.024175	0.035984	0.041502	0.044943	0.045355	0.045999	0.04593	0.038498	0.057688	0.047896	0.055224	0.051256	0.054219	0.066165	0.057961	0.037915	0.05655	0.055326	0.047973	0.04118	0.03455	0.057407	0.064213	0.046341	0.065773	0.11229	0.092766	0.114545	0.10262	0.148839	0.1425	0.122277	0.115782
	HC	0.090219	0.086426	0.084935	0.07628	0.071262	0.073816	0.052805	0.077319	0.053368	0.038526	0.055633	0.06409	0.046709	0.055519	0.017418	0.050694	0.037828	0.052991	0.044873	0.051676	0.063692	0.054353	0.070216	0.054279	0.06786	0.054759	0.061226	0.052697	0.07498	0.080496	0.068648	0.081043	0.080878	0.06847	0.06729	0.085099	0.088669	0.113938	0.123778	0.109263	0.129138	0.148508	0.142215	0.16057	0.179841	0.175307	0.161322	0.152944
	HC	0.08658	0.069882	0.072017	0.07779	0.059745	0.06269	0.050964	0.042744	0.055443	0.040775	0.04585	0.033847	0.046853	0.037992	0.032249	0.060598	0.039622	0.035459	0.015962	0.03469	0.065137	0.045106	0.058096	0.048444	0.059044	0.065271	0.0418	0.063657	0.057712	0.049722	0.05688	0.074315	0.065486	0.056732	0.081007	0.080117	0.084058	0.103829	0.087968	0.117862	0.116536	0.133083	0.123385	0.155275	0.182937	0.178203	0.163657	0.168368
	HC	0.060738	0.03755	0.058462	0.047332	0.054572	0.056564	0.051814	0.035735	0.034732	0.031878	0.030043	0.047779	0.031895	0.031953	0.030154	0.030656	0.053205	0.046361	0.042141	0.055389	0.04157	0.045118	0.053011	0.048569	0.046971	0.033136	0.033277	0.05596	0.094995	0.036685	0.039149	0.072965	0.050202	0.058368	0.059113	0.047723	0.072128	0.081296	0.068337	0.090889	0.078761	0.098508	0.098068	0.142524	0.144123	0.135078	0.127541	0.13108
	HC	0.068764	0.066445	0.056194	0.072214	0.079745	0.06539	0.060283	0.07737	0.060318	0.04772	0.066964	0.052062	0.049084	0.063424	0.062071	0.050522	0.068022	0.053755	0.048012	0.053209	0.061546	0.049588	0.078018	0.058914	0.07228	0.061785	0.066193	0.075615	0.079239	0.064745	0.049637	0.095068	0.076558	0.078287	0.093133	0.081338	0.113463	0.096223	0.098803	0.112236	0.115514	0.126992	0.139876	0.14017	0.142102	0.156418	0.165797	0.114023
	HC	0.094507	0.079183	0.07662	0.060246	0.063656	0.061417	0.059234	0.058843	0.05167	0.053647	0.048678	0.055217	0.013353	0.019876	0.027837	0.026246	0.034402	0.043312	0.031753	0.030631	0.046525	0.056534	0.037738	0.049845	0.050689	0.041508	0.054755	0.046964	0.060334	0.059243	0.057205	0.067197	0.078551	0.064283	0.07201	0.07195	0.083504	0.080125	0.08184	0.107263	0.115423	0.117025	0.137621	0.136089	0.164286	0.177724	0.160408	0.144724
	HC	0.069672	0.072356	0.068827	0.058626	0.056768	0.064501	0.039008	0.042424	0.052836	0.050691	0.067186	0.053355	0.034415	0.042833	0.05781	0.042539	0.064283	0.043417	0.059476	0.059656	0.05687	0.063367	0.042632	0.056595	0.048419	0.055893	0.040997	0.05482	0.056144	0.088825	0.074011	0.064521	0.069369	0.046226	0.068699	0.073326	0.060769	0.083747	0.070403	0.079628	0.097642	0.109639	0.118247	0.13998	0.158674	0.156863	0.134316	0.132673
	HC	0.075733	0.067924	0.067716	0.067059	0.084351	0.071786	0.074356	0.076199	0.072192	0.01473	0.065036	0.055862	0.062846	0.049218	0.022152	0.043526	0.033898	0.07838	0.061976	0.057754	0.07573	0.058675	0.040208	0.06218	0.058343	0.079296	0.080991	0.070729	0.087845	0.067671	0.076952	0.061522	0.098871	0.075208	0.073296	0.07835	0.098611	0.081271	0.101165	0.103942	0.106729	0.125521	0.128736	0.149376	0.174959	0.174493	0.158174	0.166284
	HC	0.055901	0.058737	0.061323	0.053074	0.059853	0.0657	0.049954	0.047693	0.048852	0.036756	0.063025	0.052578	0.07027	0.026519	0.028838	0.031307	0.040198	0.055693	0.031473	0.037201	0.067674	0.055103	0.064679	0.040606	0.068867	0.063305	0.054972	0.068129	0.065778	0.069743	0.047719	0.038994	0.053917	0.058918	0.057324	0.055962	0.098396	0.091739	0.061499	0.082096	0.119758	0.131934	0.108804	0.141116	0.149515	0.158705	0.138528	0.123519
	HC	0.105722	0.101413	0.077092	0.129169	0.0906	0.092297	0.078197	0.076026	0.099521	0.040564	0.058289	0.054237	0.035518	0.06368	0.027585	0.047097	0.04323	0.059837	0.04175	0.045566	0.039705	0.0556	0.064984	0.064646	0.045666	0.05771	0.057473	0.066598	0.059954	0.063985	0.06726	0.081066	0.095846	0.077226	0.093359	0.075817	0.092904	0.114802	0.100177	0.11061	0.119571	0.150799	0.130408	0.15202	0.1691	0.169885	0.175608	0.166627
	HC	0.075701	0.050422	0.037588	0.059229	0.058121	0.064054	0.04875	0.068538	0.0626	0.049083	0.054282	0.036563	0.059054	0.050707	0.057797	0.050921	0.058542	0.046637	0.060114	0.043655	0.054123	0.050373	0.050031	0.053806	0.053533	0.077155	0.067493	0.056739	0.062788	0.067164	0.071178	0.078851	0.069922	0.058245	0.094616	0.05587	0.089882	0.093277	0.088115	0.084505	0.101579	0.104998	0.133168	0.132099	0.16115	0.146085	0.143419	0.126845
	HC	0.079619	0.057429	0.044559	0.070874	0.072525	0.059548	0.040605	0.044537	0.060317	0.03526	0.051353	0.033859	0.023489	0.028	0.033456	0.05285	0.050031	0.038454	0.029034	0.022103	0.058255	0.048837	0.050031	0.040291	0.057332	0.069598	0.046442	0.065208	0.063441	0.060941	0.063657	0.083707	0.087284	0.068748	0.104787	0.090003	0.08088	0.090629	0.10324	0.11452	0.146676	0.150606	0.135306	0.169891	0.173668	0.160185	0.157424	0.170772
	HC	0.111725	0.091883	0.10012	0.102934	0.088911	0.124081	0.089712	0.079665	0.088932	0.047198	0.099565	0.067795	0.095225	0.075358	0.064422	0.063557	0.099189	0.104304	0.089872	0.106346	0.083224	0.076245	0.08944	0.091765	0.092493	0.089447	0.073804	0.082821	0.108025	0.090565	0.091251	0.098826	0.091624	0.083731	0.12904	0.083614	0.10232	0.109797	0.125564	0.100766	0.130743	0.11553	0.14973	0.169222	0.175404	0.162266	0.177396	0.150729
HC4040	HC	0.182432	0.173126	0.181393	0.187018	0.184702	0.180198	0.188464	0.177709	0.139442	0.152075	0.176504	0.166123	0.169569	0.14556	0.142918	0.113999	0.175787	0.144773	0.153548	0.160099	0.143526	0.14349	0.168294	0.193122	0.137727	0.15537	0.157684	0.164032	0.159392	0.169672	0.187684	0.200369	0.186593	0.162024	0.182479	0.18189	0.207869	0.181142	0.192349	0.199098	0.209908	0.214932	0.191399	0.209298	0.248517	0.228508	0.233261	0.252431
	HC	0.259846	0.230337	0.205006	0.242343	0.216577	0.256489	0.198818	0.211923	0.214865	0.196637	0.225206	0.174493	0.167333	0.189528	0.181825	0.196542	0.210842	0.168772	0.187218	0.194979	0.195326	0.177206	0.192431	0.206669	0.174924	0.231507	0.22001	0.232906	0.227937	0.1852	0.248165	0.238291	0.21294	0.197336	0.249142	0.22188	0.239094	0.217963	0.182696	0.262339	0.246292	0.25206	0.23357	0.246528	0.244738	0.27987	0.29775	0.254281
	HC	0.124952	0.086857	0.077391	0.086246	0.078758	0.095539	0.063064	0.065007	0.053925	0.045959	0.059139	0.046791	0.033699	0.043643	0.04038	0.043707	0.055349	0.038874	0.043253	0.031022	0.05402	0.040728	0.035579	0.034701	0.063352	0.050671	0.057091	0.055136	0.092096	0.068834	0.086088	0.079678	0.062948	0.085274	0.088798	0.075844	0.088674	0.105323	0.098593	0.095594	0.095443	0.106254	0.118024	0.115517	0.152232	0.166632	0.161563	0.140739
	HC	0.073384	0.047968	0.054886	0.044437	0.063903	0.073094	0.054734	0.056685	0.052137	0.049507	0.056023	0.062646	0.046832	0.044776	0.045249	0.043122	0.059329	0.044179	0.056059	0.041127	0.054981	0.03212	0.047823	0.050646	0.055985	0.047993	0.041452	0.054469	0.069757	0.055778	0.029702	0.040061	0.069398	0.07421	0.04507	0.072448	0.064551	0.078218	0.064246	0.067952	0.076641	0.107613	0.084404	0.096364	0.116352	0.122711	0.122873	0.125831
	HC	0.068961	0.056964	0.05949	0.048334	0.052573	0.066155	0.085819	0.081326	0.054091	0.046557	0.055207	0.056911	0.041836	0.032958	0.042441	0.048309	0.056473	0.066133	0.032986	0.040913	0.030487	0.046517	0.041874	0.030707	0.055304	0.059287	0.046094	0.056907	0.073302	0.070501	0.063501	0.059581	0.072821	0.090036	0.067077	0.05549	0.073028	0.066367	0.072282	0.059771	0.088723	0.097313	0.102112	0.099477	0.119772	0.113326	0.085368	0.110708
	HC	0.080768	0.060762	0.068215	0.077169	0.061436	0.08062	0.083156	0.077269	0.075589	0.061023	0.086255	0.074108	0.065169	0.070347	0.07834	0.066021	0.078228	0.070379	0.057671	0.055699	0.05553	0.056165	0.060016	0.06	0.057649	0.051359	0.067865	0.06841	0.074576	0.069584	0.065209	0.072537	0.072671	0.059085	0.070006	0.072116	0.079534	0.099711	0.092965	0.118285	0.100797	0.114573	0.145497	0.109489	0.133366	0.133119	0.125127	0.133283
	HC	0.178877	0.174285	0.147507	0.154489	0.163891	0.161047	0.135551	0.146038	0.131286	0.126178	0.137773	0.139558	0.126142	0.11704	0.111937	0.137648	0.152571	0.14353	0.097521	0.135184	0.15537	0.135988	0.150974	0.131417	0.163271	0.125452	0.145755	0.155049	0.150239	0.155494	0.169207	0.161672	0.149311	0.165373	0.173668	0.162272	0.178824	0.189685	0.164572	0.194516	0.177922	0.17693	0.192691	0.204879	0.225833	0.222319	0.192358	0.212305
	HC	0.171373	0.159177	0.187625	0.156444	0.157649	0.190102	0.165804	0.155199	0.15307	0.111254	0.158168	0.141435	0.076986	0.135463	0.121385	0.154457	0.143981	0.099959	0.073453	0.160057	0.147493	0.109501	0.137685	0.129087	0.128701	0.160723	0.132497	0.111605	0.16966	0.175141	0.164516	0.149102	0.137007	0.136477	0.153683	0.167773	0.165132	0.152206	0.161973	0.184125	0.170815	0.161664	0.179537	0.190146	0.210379	0.209171	0.188001	0.184334
	HC	0.086609	0.09166	0.087351	0.09485	0.074256	0.100938	0.074737	0.086318	0.073219	0.062483	0.081443	0.077047	0.086862	0.083089	0.0718	0.074927	0.09015	0.072642	0.081993	0.064244	0.085368	0.072457	0.089471	0.074906	0.077116	0.074393	0.072973	0.060672	0.091288	0.0706	0.085421	0.078086	0.10183	0.090798	0.108854	0.098164	0.106296	0.102055	0.096697	0.110475	0.135869	0.108044	0.106681	0.127018	0.173502	0.147466	0.129012	0.144808
	HC	0.089242	0.09183	0.093546	0.068938	0.075911	0.088253	0.062147	0.087889	0.075646	0.065937	0.063463	0.082746	0.071741	0.065287	0.058744	0.066344	0.084779	0.055586	0.075031	0.065308	0.081801	0.062399	0.068378	0.060333	0.082833	0.084171	0.071974	0.065524	0.09785	0.09499	0.08813	0.08015	0.094084	0.091897	0.10057	0.083001	0.107471	0.102081	0.103795	0.117251	0.116417	0.118664	0.121311	0.111561	0.150275	0.159857	0.130141	0.138321
	HC	0.06401	0.059765	0.056787	0.071387	0.042321	0.059211	0.062253	0.060482	0.079631	0.054753	0.039919	0.061116	0.053078	0.032191	0.032215	0.057621	0.050298	0.038703	0.048093	0.020923	0.035246	0.05004	0.052497	0.050592	0.064443	0.030358	0.033335	0.054284	0.067344	0.052774	0.030369	0.052992	0.088937	0.074496	0.061183	0.053088	0.076611	0.083038	0.068119	0.074611	0.092556	0.07995	0.098052	0.125604	0.109163	0.137785	0.139997	0.120277
	HC	0.078809	0.077497	0.070765	0.051746	0.067374	0.06942	0.04197	0.091388	0.066417	0.07067	0.086224	0.088811	0.080862	0.076993	0.083326	0.069966	0.077616	0.069494	0.067407	0.047097	0.058212	0.049449	0.052677	0.019948	0.073803	0.051521	0.048674	0.065796	0.065563	0.069834	0.068213	0.06689	0.05715	0.090522	0.063365	0.091538	0.076855	0.075035	0.086156	0.082282	0.105403	0.100013	0.104625	0.120979	0.134628	0.117373	0.099067	0.125121
	HC	0.113047	0.123306	0.115202	0.122486	0.11439	0.131981	0.111934	0.109801	0.106567	0.097463	0.108752	0.102558	0.109289	0.093848	0.107672	0.094363	0.110561	0.112894	0.085415	0.080071	0.099181	0.10057	0.107167	0.101112	0.114034	0.113708	0.100667	0.100577	0.121677	0.114304	0.120617	0.122716	0.118496	0.112129	0.134692	0.10652	0.132608	0.139978	0.125271	0.153549	0.152461	0.140516	0.161199	0.156583	0.187589	0.162691	0.171582	0.167355
	HC	0.057007	0.058818	0.046344	0.047558	0.057644	0.04707	0.044092	0.04692	0.041895	0.028012	0.036858	0.046928	0.024083	0.019526	0.018872	0.042065	0.043252	0.044291	0.027327	0.030697	0.037872	0.022516	0.028029	0.028336	0.045081	0.042179	0.043796	0.038996	0.051234	0.058578	0.066666	0.061819	0.061893	0.054729	0.080686	0.056799	0.081581	0.071509	0.068601	0.089296	0.083412	0.089232	0.107971	0.107624	0.133178	0.130932	0.127771	0.127752
	HC	0.084437	0.073763	0.076516	0.067349	0.084378	0.08429	0.080609	0.082374	0.067872	0.057478	0.082276	0.076672	0.076123	0.077577	0.055684	0.068376	0.055041	0.072308	0.046979	0.046607	0.068355	0.056101	0.082169	0.064626	0.065968	0.064851	0.050662	0.069616	0.083381	0.085973	0.075161	0.077341	0.09216	0.083241	0.092492	0.076158	0.090937	0.105815	0.089149	0.124295	0.094917	0.111302	0.119047	0.14367	0.147967	0.131089	0.13443	0.130263
	HC	0.104026	0.082084	0.079753	0.078849	0.080897	0.089309	0.075518	0.074145	0.080419	0.064104	0.097052	0.073485	0.056313	0.08418	0.059196	0.064567	0.074503	0.074887	0.083029	0.055012	0.078834	0.08038	0.071528	0.073738	0.064233	0.085089	0.075415	0.09416	0.081283	0.08653	0.084853	0.09105	0.096972	0.085275	0.083479	0.087509	0.088635	0.092506	0.097562	0.111308	0.113601	0.112934	0.121856	0.124243	0.148599	0.155792	0.149271	0.121521
HC4044	HC	0.338814	0.290654	0.30773	0.266495	0.218569	0.295693	0.291701	0.279991	0.243813	0.184207	0.135043	0.155799	0.193732	0.194416	0.211759	0.156815	0.291215	0.15157	0.126636	0.097454	0.185072	0.116886	0.153377	0.146451	0.185682	0.261938	0.151683	0.285259	0.264316	0.192733	0.295895	0.213251	0.246318	0.226124	0.368071	0.244017	0.315841	0.266563	0.228306	0.333036	0.315522	0.307077	0.262763	0.333344	0.346087	0.391478	0.387702	0.301901
	HC	0.097994	0.085741	0.087908	0.084405	0.068081	0.098588	0.079909	0.082928	0.096011	0.074951	0.117571	0.096365	0.066811	0.071681	0.046466	0.067247	0.086437	0.060514	0.071746	0.055095	0.082643	0.083896	0.066427	0.081097	0.069183	0.09315	0.108498	0.079689	0.104076	0.098132	0.071304	0.088911	0.110163	0.113958	0.089113	0.088936	0.086369	0.119033	0.12076	0.104382	0.096284	0.146261	0.122878	0.13861	0.1556	0.188123	0.149756	0.168077
	HC	0.081896	0.077331	0.06015	0.079694	0.069369	0.071601	0.07608	0.082034	0.084043	0.049208	0.074078	0.061842	0.065345	0	0.018168	0.046274	0.063232	0.042502	0.071018	0.065499	0.080288	0.037498	0.077896	0.057537	0.051807	0.094518	0.06227	0.044153	0.097822	0.085336	0.095773	0.071555	0.079925	0.078993	0.094023	0.076317	0.136139	0.106865	0.076779	0.09394	0.141467	0.104751	0.147356	0.159189	0.172321	0.16651	0.185155	0.137254
	HC	0.109014	0.096843	0.098285	0.127293	0.15494	0.109756	0.146037	0.087204	0.114622	0.078838	0.135277	0.135476	0.083272	0.094207	0.137026	0.114696	0.095455	0.101076	0.085318	0.075629	0.110795	0.10522	0.093157	0.112478	0.116205	0.093159	0.120632	0.083261	0.116417	0.095359	0.080015	0.148374	0.120399	0.133094	0.113238	0.151445	0.099543	0.139715	0.125541	0.149949	0.157677	0.176223	0.160765	0.199534	0.20795	0.191316	0.204079	0.212286
	HC	0.058101	0.073904	0.032538	0.054618	0.058729	0.066468	0.07326	0.095809	0.061476	0.047672	0.041821	0.055316	0.043065	0.049852	0.071732	0.045139	0.046536	0.045224	0.036461	0.041599	0.057273	0.056279	0.03232	0.0523	0.062087	0.071684	0.058941	0.058795	0.064019	0.079555	0.045168	0.082895	0.07426	0.059751	0.056974	0.061175	0.062623	0.098858	0.076133	0.065038	0.094926	0.09984	0.118893	0.133202	0.180848	0.16856	0.150938	0.136167
	HC	0.113356	0.103815	0.092164	0.110281	0.109049	0.100165	0.07393	0.094295	0.101006	0.046099	0.066038	0.049649	0.089365	0.074039	0.087208	0.096135	0.072235	0.11115	0.068413	0.081251	0.074699	0.087421	0.095005	0.110432	0.095474	0.090373	0.097172	0.098203	0.124614	0.134265	0.102053	0.135534	0.103747	0.129005	0.142624	0.129407	0.114626	0.151731	0.138971	0.114424	0.144119	0.171512	0.155887	0.185983	0.218789	0.184417	0.202074	0.164976
	HC	0.123372	0.092923	0.055779	0.089832	0.047239	0.093331	0.11643	0.093635	0.098218	0.035855	0.093375	0.060624	0.058552	0.071502	0.079883	0.054215	0.066787	0.056115	0.066921	0.048489	0.069479	0.072339	0.06677	0.089394	0.11285	0.065236	0.098781	0.092773	0.111146	0.122217	0.125288	0.107314	0.103069	0.106072	0.103198	0.079448	0.136928	0.139359	0.107271	0.10396	0.157064	0.162501	0.145046	0.176147	0.209447	0.228296	0.204891	0.169159
	HC	0.089554	0.06386	0.076181	0.116726	0.067757	0.080769	0.075599	0.073601	0.077849	0.061315	0.072162	0.03233	0.044391	0.072055	0.07203	0.073095	0.051482	0.074188	0.05612	0.054542	0.081057	0.072306	0.072312	0.034681	0.059338	0.062524	0.068684	0.052122	0.09101	0.062212	0.055908	0.077153	0.091524	0.082024	0.082919	0.083843	0.114731	0.104445	0.100593	0.10173	0.094343	0.124522	0.138029	0.100848	0.159058	0.162011	0.155343	0.139527
	HC	0.101486	0.093925	0.081854	0.104365	0.077554	0.108865	0.071924	0.086927	0.060355	0.054738	0.064176	0.06562	0.077065	0.038748	0.073523	0.067308	0.101223	0.08281	0.06947	0.056087	0.089743	0.096566	0.099869	0.078874	0.073498	0.087594	0.087313	0.087176	0.110053	0.091829	0.05825	0.090721	0.100998	0.095095	0.112576	0.09838	0.120719	0.116183	0.132164	0.140018	0.132668	0.116522	0.138128	0.154305	0.189333	0.151042	0.178168	0.133228
	HC	0.116098	0.124032	0.105996	0.107635	0.116558	0.146471	0.103049	0.096592	0.126143	0.060725	0.084547	0.09457	0.087676	0.084747	0.06717	0.059289	0.120839	0.093264	0.067538	0.091627	0.093986	0.105235	0.126871	0.096758	0.093887	0.087445	0.086795	0.090449	0.092008	0.110022	0.114472	0.112868	0.120208	0.125602	0.113617	0.122071	0.095546	0.145062	0.124213	0.113458	0.150811	0.120562	0.133353	0.146844	0.20507	0.171911	0.191568	0.163149
	HC	0.114246	0.066579	0.093499	0.07451	0.054209	0.08847	0.087206	0.065037	0.046746	0.010212	0.055329	0.046829	0.033111	0.034027	0.035376	0.02005	0.046305	0.047685	0.023307	0.053864	0.064194	0.045223	0.074765	0.037666	0.083774	0.071508	0.044374	0.034723	0.067261	0.0782	0.070516	0.091726	0.084255	0.078593	0.084575	0.071641	0.115118	0.110575	0.086556	0.096099	0.120163	0.151536	0.142793	0.163253	0.177715	0.174438	0.176746	0.163798
	HC	0.093952	0.07208	0.083097	0.073001	0.096682	0.078729	0.068411	0.094282	0.085875	0.042415	0.085783	0.074541	0.064101	0.060527	0.085391	0.073851	0.055703	0.079059	0.060993	0.088048	0.06461	0.04676	0.061442	0.060151	0.080064	0.089785	0.092814	0.086079	0.111598	0.086748	0.043289	0.094238	0.079535	0.10171	0.084615	0.098658	0.099223	0.114329	0.09318	0.117001	0.108518	0.147978	0.15526	0.136881	0.185022	0.164126	0.165167	0.165991
	HC	0.090217	0.068272	0.059854	0.063222	0.06286	0.0966	0.08477	0.077218	0.088039	0.038524	0.075301	0.057899	0.044677	0.057352	0.039804	0.0658	0.065469	0.069008	0.049511	0.057502	0.061528	0.064371	0.056547	0.040927	0.066987	0.073692	0.065384	0.052791	0.093609	0.071419	0.067402	0.074818	0.081713	0.08877	0.096938	0.086347	0.09002	0.097726	0.06694	0.109022	0.127875	0.10564	0.137559	0.131376	0.1471	0.14673	0.141282	0.142478
	HC	0.104727	0.096986	0.098316	0.132898	0.097316	0.125735	0.116549	0.109995	0.102576	0.050641	0.113985	0.085777	0.089197	0.068474	0.087665	0.092817	0.086024	0.078073	0.108118	0.073468	0.082554	0.076173	0.112883	0.074448	0.092576	0.106893	0.091699	0.091654	0.090463	0.122021	0.134465	0.134493	0.109638	0.118101	0.088257	0.114188	0.112795	0.143409	0.15992	0.150239	0.140558	0.148513	0.127439	0.187777	0.215292	0.205423	0.195877	0.192851
	HC	0.072788	0.036187	0.066988	0.045843	0.039351	0.047073	0.04932	0.047094	0.042648	0.050752	0.057197	0.071245	0.036851	0.034735	0.050837	0.052882	0.054071	0.053275	0.034579	0.033662	0.05314	0.05539	0.058048	0.026615	0.039685	0.047735	0.039797	0.053547	0.061942	0.072342	0.064598	0.069837	0.061359	0.035265	0.071616	0.057048	0.090218	0.077895	0.088016	0.099053	0.079198	0.096133	0.114567	0.116972	0.154181	0.154577	0.135094	0.132451
	HC	0.102525	0.104553	0.08035	0.103659	0.074754	0.119227	0.072177	0.105383	0.101063	0.080164	0.107347	0.089347	0.095403	0.053358	0.079153	0.06294	0.083229	0.111526	0.052289	0.080403	0.099282	0.071157	0.083757	0.095158	0.07848	0.078775	0.09257	0.073981	0.106829	0.089217	0.078742	0.097878	0.105331	0.093484	0.118324	0.086538	0.107734	0.132859	0.135682	0.120796	0.124281	0.14485	0.159193	0.155388	0.186065	0.17878	0.169831	0.167163
HC4046	HC	0.155996	0.089997	0.098525	0.148956	0.087563	0.132782	0.126931	0.119246	0.100121	0.032047	0.082154	0.099362	0.07573	0.096967	0.070258	0.114963	0.106584	0.076988	0.058936	0.11967	0.081437	0.094291	0.155164	0.073405	0.096769	0.109287	0.120019	0.109687	0.125854	0.071361	0.098907	0.135389	0.091835	0.05491	0.149726	0.151969	0.103839	0.146677	0.137984	0.128305	0.092342	0.146858	0.206958	0.216894	0.219887	0.253743	0.285789	0.242021
	HC	0.18516	0.131442	0.138251	0.146236	0.181532	0.178883	0.148904	0.163792	0.218641	0.052523	0.226304	0.18621	0.151507	0.125601	0.148344	0.078229	0.143263	0.102948	0.118115	0.108403	0.206668	0.11139	0.159029	0.159019	0.121982	0.159611	0.141698	0.168355	0.174339	0.160929	0.227132	0.214303	0.187303	0.21449	0.15581	0.238916	0.216433	0.183423	0.212983	0.218219	0.233563	0.239289	0.216062	0.262892	0.328232	0.294615	0.232757	0.266748
	HC	0.125248	0.095381	0.118127	0.117339	0.089772	0.123727	0.109327	0.111559	0.116535	0.086273	0.107141	0.088864	0.099203	0.07836	0.107236	0.107053	0.07665	0.1022	0.078465	0.115598	0.125578	0.069793	0.117564	0.070123	0.087657	0.127851	0.119575	0.124399	0.121952	0.137316	0.107618	0.146	0.127747	0.113036	0.16966	0.128577	0.130763	0.151624	0.152376	0.156272	0.167332	0.191229	0.19064	0.226987	0.227992	0.2532	0.236033	0.223272
	HC	0.100324	0.091405	0.078714	0.055823	0.096037	0.087903	0.103356	0.099606	0.097066	0.080091	0.095513	0.092069	0.084815	0.080817	0.080866	0.082817	0.090372	0.0977	0.064652	0.08386	0.103181	0.087204	0.086287	0.0761	0.10041	0.111927	0.128236	0.10446	0.070195	0.093331	0.097375	0.094036	0.10326	0.085497	0.115205	0.08983	0.101448	0.105575	0.099565	0.122723	0.127723	0.148292	0.171301	0.178466	0.218119	0.243188	0.20115	0.210666
	HC	0.161249	0.11472	0.09079	0.099889	0.120629	0.154929	0.136483	0.102376	0.137765	0.047088	0.083047	0.088841	0.103401	0.10567	0.09142	0.103425	0.130523	0.122547	0.071546	0.097616	0.13145	0.068172	0.113726	0.079375	0.089484	0.123595	0.092663	0.077173	0.133802	0.078549	0.135323	0.150287	0.116391	0.107112	0.132542	0.12178	0.153881	0.147414	0.11281	0.12985	0.158147	0.159815	0.203566	0.174602	0.217213	0.207401	0.207999	0.242863
	HC	0.110306	0.184468	0.10446	0.121649	0.179782	0.159643	0.071987	0.182095	0.105826	0.154128	0.154079	0.141409	0.096824	0.132668	0.135183	0.080788	0.145012	0.096292	0.133299	0.111928	0.160294	0.097467	0.138819	0.081647	0.157451	0.116299	0.125163	0.168485	0.127317	0.223069	0.171514	0.071244	0.159986	0.133409	0.15362	0.110955	0.157667	0.124452	0.166445	0.188116	0.204585	0.232424	0.21671	0.232713	0.274338	0.299864	0.318785	0.291234
	HC	0.102057	0.112907	0.105633	0.073547	0.064671	0.08033	0.089393	0.104934	0.053185	0.021932	0.073288	0.086717	0.07662	0.047136	0.045009	0.082317	0.065872	0.072459	0.057589	0.068659	0.058374	0.06077	0.072327	0.091192	0.084221	0.079161	0.085776	0.072987	0.109651	0.073706	0.129413	0.106407	0.092747	0.10644	0.10111	0.111196	0.120065	0.098706	0.15332	0.108401	0.124451	0.169681	0.195117	0.194755	0.212777	0.243095	0.203871	0.233284
	HC	0.087694	0.079254	0.060402	0.100349	0.073782	0.094039	0.078102	0.073057	0.053673	0.077197	0.077783	0.086609	0.074337	0.088607	0.068098	0.076149	0.075562	0.092813	0.07484	0.059867	0.053471	0.078894	0.097752	0.069304	0.112661	0.079102	0.110546	0.078813	0.075598	0.074064	0.076041	0.084956	0.084143	0.06733	0.094241	0.123912	0.087242	0.136387	0.076969	0.098978	0.08566	0.145123	0.133292	0.194441	0.211902	0.201425	0.172552	0.183683
	HC	0.263118	0.230386	0.347086	0.251508	0.370835	0.277801	0.340207	0.252687	0.301764	0.241632	0.440448	0.233064	0.246893	0.320352	0.383612	0.219482	0.227248	0.337052	0.296679	0.310245	0.291701	0.258547	0.165549	0.164518	0.229237	0.289631	0.220049	0.154859	0.241747	0.315569	0.230065	0.309901	0.206958	0.367525	0.326182	0.321554	0.287719	0.30675	0.410882	0.31435	0.206152	0.331249	0.215942	0.326682	0.442041	0.330014	0.223975	0.210575
	HC	0.267363	0.222914	0.356262	0.211662	0.224642	0.237556	0.308777	0.265725	0.215209	0.073696	0.164328	0.237148	0.253409	0.208062	0.271568	0.241508	0.200911	0.216268	0.165114	0.203821	0.234494	0.143117	0.195332	0.181565	0.232522	0.220556	0.271549	0.245402	0.200093	0.272083	0.266945	0.234581	0.215893	0.258978	0.185869	0.340989	0.272293	0.270462	0.380644	0.230358	0.147538	0.288933	0.286779	0.367058	0.346466	0.295562	0.39048	0.357138
	HC	0.19472	0.157019	0.172546	0.156164	0.154228	0.205601	0.144702	0.22104	0.155647	0.037641	0.195865	0.08558	0.167732	0.135094	0.154424	0.087405	0.167683	0.103273	0.095936	0.134051	0.158498	0.097871	0.147	0.141711	0.15284	0.164288	0.098199	0.207476	0.187503	0.139866	0.13595	0.209176	0.16653	0.157271	0.194702	0.205115	0.226625	0.180981	0.135864	0.209652	0.279397	0.204718	0.250981	0.242249	0.387149	0.298152	0.281229	0.319999
	HC	0.269724	0.288371	0.25393	0.319098	0.273524	0.240129	0.273011	0.252962	0.280661	0.272272	0.291211	0.261054	0.230325	0.262506	0.31102	0.33668	0.214339	0.272783	0.248658	0.313911	0.242374	0.258422	0.306032	0.248634	0.209712	0.310999	0.168734	0.198585	0.19835	0.269229	0.38319	0.386503	0.339166	0.288012	0.356912	0.294488	0.32029	0.222224	0.176737	0.328574	0.266339	0.300026	0.194721	0.228627	0.279619	0.268684	0.240968	0.32822
	HC	0.083669	0.074723	0.069731	0.066265	0.0525	0.053068	0.097393	0.105336	0.051121	0.04654	0.089292	0.105177	0.048613	0.064696	0.049249	0.088063	0.110746	0.077414	0.029885	0.069225	0.087903	0.071095	0.061164	0.071092	0.073083	0.072161	0.083785	0.094592	0.081156	0.076712	0.077723	0.093991	0.089598	0.054055	0.114977	0.100447	0.098021	0.091745	0.098314	0.113095	0.129564	0.14871	0.138676	0.16897	0.2085	0.226347	0.201448	0.206091
	HC	0.100683	0.096386	0.121485	0.161723	0.076769	0.093698	0.115075	0.09902	0.124181	0.087897	0.100509	0.046537	0.083437	0.055259	0.070951	0.079881	0.099452	0.093835	0.093244	0.054648	0.138397	0.061172	0.106866	0.088409	0.085767	0.083053	0.097728	0.124668	0.122813	0.119364	0.181621	0.160109	0.06097	0.11337	0.131829	0.132794	0.071492	0.162964	0.127848	0.124113	0.131178	0.182533	0.127798	0.218334	0.26048	0.263988	0.225234	0.222578
	HC	0.126492	0.084589	0.0861	0.118073	0.14043	0.10665	0.137657	0.130981	0.128252	0.0999	0.124696	0.088798	0.0565	0.058533	0.097421	0.105206	0.115108	0.132803	0.119208	0.092241	0.133372	0.063783	0.094298	0.119605	0.113592	0.13075	0.116788	0.092497	0.152203	0.124891	0.188656	0.095028	0.112808	0.109457	0.132598	0.120423	0.118246	0.107309	0.18953	0.168453	0.178104	0.168536	0.158007	0.18906	0.214236	0.268509	0.239107	0.24603
	HC	0.185527	0.238413	0.292776	0.318315	0.325147	0.291032	0.215975	0.253771	0.250678	0.303892	0.27371	0.362694	0.350089	0.209468	0.366515	0.314508	0.312933	0.148823	0.11837	0.369853	0.326889	0.251252	0.289205	0.197015	0.171736	0.345567	0.200188	0.21331	0.226387	0.333034	0.223981	0.275676	0.300955	0.403642	0.237476	0.097769	0.453353	0.209764	0.190432	0.199737	0.231573	0.302292	0.381326	0.397195	0.378482	0.30064	0.231077	0.355781
HC4048	HC	0.053703	0.058301	0.034214	0.057329	0.052293	0.069069	0.067425	0.049505	0.064016	0.027607	0.070205	0.053205	0.04083	0.051166	0.0424	0.030884	0.040807	0.037792	0.042136	0.046345	0.044665	0.046108	0.046778	0.040146	0.039794	0.037684	0.054054	0.043443	0.070783	0.048611	0.05027	0.04418	0.064463	0.060776	0.094242	0.07292	0.064891	0.094279	0.082342	0.084714	0.077171	0.108497	0.128299	0.122018	0.154548	0.110969	0.135274	0.129126
	HC	0.427375	0.366516	0.297869	0.337981	0.340051	0.372668	0.250546	0.259565	0.246105	0.163879	0.226195	0.201356	0.232922	0.202212	0.196996	0.238812	0.223555	0.218562	0.213362	0.105159	0.233404	0.21863	0.3108	0.204039	0.246249	0.282606	0.249404	0.2062	0.358919	0.292211	0.293063	0.289123	0.273198	0.204136	0.291111	0.238614	0.267494	0.296645	0.218352	0.264056	0.267448	0.264006	0.299267	0.339993	0.349275	0.332038	0.322981	0.360567
	HC	0.106039	0.061453	0.079412	0.080404	0.077474	0.106016	0.071777	0.078099	0.080592	0.057098	0.058172	0.07315	0.063742	0.059677	0.062317	0.05524	0.067763	0.068387	0.041737	0.039445	0.053834	0.056032	0.053651	0.046103	0.082357	0.050402	0.081496	0.071946	0.065126	0.046094	0.081329	0.09035	0.070048	0.092492	0.101208	0.092771	0.111216	0.113368	0.091071	0.096934	0.091629	0.100455	0.13223	0.141175	0.169932	0.187244	0.143313	0.129594
	HC	0.112231	0.116399	0.107594	0.11589	0.101163	0.131905	0.098909	0.1235	0.116607	0.090461	0.120066	0.098192	0.087768	0.088407	0.073572	0.073637	0.107233	0.084607	0.104331	0.089443	0.097567	0.091782	0.125497	0.102903	0.121069	0.108625	0.101744	0.096117	0.125152	0.094545	0.095848	0.135185	0.108393	0.114418	0.12113	0.104852	0.108782	0.129822	0.137003	0.152469	0.147581	0.127098	0.169724	0.197446	0.232903	0.209911	0.192658	0.194059
	HC	0.170588	0.152643	0.158799	0.137432	0.185814	0.194071	0.155329	0.169329	0.160077	0.13948	0.173193	0.156869	0.145	0.157803	0.164015	0.12757	0.159604	0.122406	0.150081	0.141847	0.136718	0.142362	0.166397	0.152123	0.17514	0.150401	0.146409	0.173538	0.183438	0.15592	0.162095	0.193369	0.178	0.186946	0.173645	0.177994	0.149674	0.188188	0.216679	0.208055	0.207714	0.207078	0.235181	0.259735	0.272822	0.233983	0.224341	0.227219
	HC	0.088065	0.080736	0.082935	0.078087	0.058774	0.062235	0.040332	0.039488	0.038082	0.043496	0.044941	0.039051	0.052379	0.035558	0.049258	0.049271	0.068794	0.044065	0.052416	0.040728	0.059192	0.047704	0.046255	0.045169	0.069291	0.029097	0.044478	0.080462	0.074698	0.079731	0.072938	0.074791	0.064139	0.063706	0.071254	0.071124	0.100517	0.093355	0.104432	0.11877	0.117168	0.142075	0.124055	0.157959	0.181469	0.171168	0.159832	0.138405
	HC	0.146223	0.139633	0.133145	0.118045	0.125461	0.129842	0.137828	0.118359	0.129793	0.053055	0.126447	0.103739	0.093588	0.110166	0.104153	0.109061	0.118723	0.108433	0.081463	0.15066	0.130519	0.107544	0.117351	0.121188	0.151509	0.108836	0.100957	0.139911	0.126745	0.09579	0.107277	0.134407	0.133748	0.150259	0.156358	0.142929	0.16603	0.169725	0.161333	0.178984	0.165472	0.215982	0.167457	0.211099	0.236268	0.226026	0.217002	0.215044
	HC	0.138579	0.103133	0.114281	0.081453	0.087224	0.110765	0.073202	0.08848	0.108567	0.087464	0.084773	0.09892	0.080845	0.05819	0.05406	0.078954	0.110238	0.036452	0.084135	0.064958	0.118948	0.057022	0.079601	0.072874	0.087595	0.110354	0.091146	0.093531	0.132066	0.111783	0.083992	0.141128	0.114942	0.141542	0.123952	0.152797	0.119807	0.146402	0.138035	0.158674	0.139536	0.190133	0.192945	0.225725	0.196886	0.232231	0.23837	0.216709
	HC	0.079802	0.048218	0.049044	0.068234	0.056345	0.071446	0.077309	0.071672	0.073833	0.041226	0.074453	0.06415	0.054277	0.058057	0.038016	0.035268	0.049717	0.069293	0.041818	0.061808	0.046054	0.058849	0.041562	0.044163	0.057456	0.068806	0.061081	0.059655	0.101521	0.068216	0.059023	0.058698	0.062461	0.068558	0.084091	0.080085	0.078964	0.11685	0.097016	0.080511	0.117863	0.119629	0.119362	0.130702	0.138296	0.150418	0.14286	0.121195
	HC	0.098677	0.102681	0.075558	0.106298	0.099343	0.077236	0.086055	0.070622	0.07856	0.057453	0.082515	0.070198	0.040335	0.033076	0.041709	0.062124	0.083144	0.065276	0.043444	0.0611	0.067462	0.035279	0.069602	0.06225	0.074556	0.06076	0.069618	0.058219	0.101613	0.064407	0.083009	0.094505	0.070848	0.081686	0.098071	0.090472	0.138073	0.10401	0.090347	0.120368	0.09844	0.11252	0.116251	0.173029	0.148782	0.174049	0.163347	0.172669
	HC	0.08686	0.071981	0.040595	0.059692	0.060848	0.077	0.076135	0.078115	0.068722	0.063417	0.070332	0.071755	0.077584	0.052522	0.056831	0.064514	0.076709	0.058926	0.066006	0.062828	0.069542	0.067752	0.059221	0.037627	0.04031	0.06698	0.060943	0.055918	0.075623	0.081753	0.050166	0.088496	0.087878	0.07822	0.079856	0.100171	0.082724	0.089151	0.101386	0.109177	0.122794	0.121155	0.138139	0.167086	0.143362	0.159474	0.13329	0.128133
	HC	0.085075	0.079766	0.064754	0.069301	0.074892	0.074399	0.050787	0.059465	0.046266	0.024781	0.058481	0.056522	0.05073	0.021324	0.031355	0.031786	0.023799	0.032562	0.011811	0.027063	0.043491	0.039788	0.038444	0.049092	0.064496	0.069971	0.046505	0.063974	0.061831	0.049517	0.07434	0.0621	0.078656	0.071517	0.075738	0.065731	0.086843	0.080818	0.068497	0.079351	0.10572	0.115211	0.131145	0.122606	0.163335	0.155352	0.130263	0.150827
	HC	0.064934	0.039008	0.037434	0.048526	0.060787	0.053206	0.060185	0.040993	0.031339	0.037239	0.05468	0.046719	0.045092	0.020524	0.043379	0.03116	0.041106	0.035211	0.018083	0.031658	0.047647	0.02558	0.051314	0.014865	0.053858	0.053157	0.043706	0.055259	0.060368	0.044943	0.044504	0.063976	0.057486	0.072729	0.08263	0.060494	0.055674	0.086642	0.052772	0.092519	0.092028	0.109498	0.092363	0.114182	0.139963	0.13182	0.131368	0.109803
	HC	0.093098	0.061493	0.05909	0.055603	0.068133	0.073299	0.055181	0.065424	0.048677	0.043184	0.08005	0.060969	0.053253	0.046695	0.046955	0.065859	0.048594	0.048994	0.045683	0.057121	0.076688	0.042756	0.042715	0.041016	0.063006	0.0679	0.054824	0.080475	0.097516	0.060847	0.087123	0.083198	0.086798	0.044475	0.080636	0.061185	0.070084	0.101145	0.094873	0.099088	0.102213	0.121508	0.146183	0.129769	0.17109	0.170342	0.151464	0.12931
	HC	0.152328	0.11931	0.120596	0.110213	0.090492	0.083924	0.075212	0.09897	0.079598	0.055594	0.081769	0.077529	0.076518	0.051558	0.055988	0.089337	0.05088	0.099675	0.081956	0.079912	0.080128	0.062804	0.120279	0.087973	0.088238	0.070895	0.099005	0.118943	0.082062	0.113169	0.115697	0.078068	0.08444	0.111291	0.156029	0.123985	0.136846	0.130167	0.156527	0.158545	0.174333	0.17088	0.194706	0.212754	0.215912	0.203349	0.1991	0.194797
	HC	0.08955	0.087235	0.071979	0.087878	0.077144	0.085198	0.064665	0.100478	0.073819	0.065924	0.053448	0.074128	0.055566	0.060787	0.062234	0.055313	0.059704	0.063933	0.075425	0.063074	0.078378	0.060265	0.075415	0.076545	0.107889	0.039129	0.077511	0.094935	0.091789	0.06551	0.081599	0.091038	0.116299	0.08465	0.110069	0.077669	0.105322	0.135131	0.1198	0.135295	0.110543	0.155527	0.122374	0.159073	0.185675	0.185795	0.179379	0.14615
HC4049	HC	0.221698	0.133465	0.131772	0.121679	0.126124	0.141299	0.125711	0.135086	0.125232	0.102936	0.138956	0.139492	0.105444	0.102953	0.095752	0.128664	0.119199	0.110211	0.110861	0.114038	0.097703	0.113588	0.119982	0.118058	0.123882	0.124392	0.099009	0.141486	0.144539	0.132461	0.149337	0.150962	0.147181	0.157155	0.157597	0.159533	0.183493	0.188223	0.19006	0.15902	0.197231	0.211834	0.20275	0.239932	0.264292	0.262149	0.253334	0.248253
	HC	0.122949	0.101456	0.06273	0.110452	0.101234	0.096512	0.112171	0.092745	0.089176	0.051002	0.087678	0.071489	0.090926	0.074376	0.064788	0.101897	0.110479	0.100762	0.083254	0.097881	0.084024	0.062756	0.110286	0.081781	0.104259	0.102332	0.097131	0.093316	0.116788	0.099391	0.101995	0.106137	0.09708	0.10907	0.143385	0.089291	0.102487	0.144899	0.126325	0.112816	0.139562	0.159663	0.177435	0.166745	0.20052	0.193393	0.17741	0.180213
	HC	0.157162	0.12971	0.124213	0.166322	0.145271	0.184511	0.150753	0.172045	0.14531	0.113845	0.168645	0.14282	0.118579	0.114002	0.161559	0.148822	0.147524	0.163278	0.155961	0.124193	0.12875	0.133257	0.136246	0.153731	0.143444	0.151377	0.146659	0.146655	0.178428	0.176329	0.134906	0.157623	0.169237	0.187316	0.190983	0.1553	0.189358	0.201988	0.194544	0.194838	0.190394	0.200894	0.211141	0.235767	0.261584	0.224222	0.237135	0.235161
	HC	0.182183	0.151815	0.183042	0.164918	0.158422	0.204064	0.174405	0.167865	0.151405	0.11729	0.167582	0.133707	0.121049	0.152858	0.139249	0.155937	0.164304	0.138794	0.165539	0.158497	0.166071	0.134215	0.146147	0.158381	0.147949	0.134438	0.15671	0.144398	0.17068	0.164902	0.12435	0.191698	0.187313	0.160482	0.193742	0.166084	0.177207	0.190208	0.159307	0.198592	0.177435	0.211132	0.206712	0.22268	0.253744	0.230054	0.236915	0.241226
	HC	0.126475	0.114789	0.088874	0.077593	0.099495	0.113537	0.124473	0.099882	0.094658	0.059803	0.105907	0.10313	0.096633	0.072702	0.080768	0.090409	0.09804	0.076717	0.076564	0.088159	0.064379	0.095314	0.091381	0.099207	0.099869	0.091228	0.076514	0.074247	0.1201	0.075604	0.135168	0.125126	0.118188	0.086724	0.164949	0.120728	0.121891	0.142702	0.126609	0.12023	0.106779	0.140258	0.147903	0.13772	0.188986	0.186181	0.161413	0.171455
	HC	0.162641	0.137603	0.115646	0.165787	0.100363	0.164513	0.138741	0.147728	0.121372	0.126687	0.145776	0.139192	0.112457	0.113591	0.119275	0.101212	0.099657	0.142585	0.085035	0.12095	0.15895	0.120401	0.128516	0.12909	0.133139	0.099791	0.123876	0.140313	0.153345	0.169249	0.15393	0.193104	0.147986	0.125543	0.176934	0.146983	0.145352	0.186311	0.179175	0.184093	0.172195	0.173942	0.231751	0.235835	0.218664	0.230408	0.264321	0.239612
	HC	0.116744	0.089159	0.106652	0.104908	0.097248	0.128073	0.109499	0.086308	0.070827	0.051555	0.101472	0.061932	0.058476	0.080984	0.088066	0.087553	0.09159	0.083528	0.089433	0.074852	0.076061	0.085506	0.117327	0.08435	0.106469	0.078699	0.10884	0.124917	0.079903	0.108184	0.106427	0.113626	0.112524	0.116692	0.14083	0.118786	0.119072	0.137827	0.109301	0.145567	0.147919	0.127742	0.164194	0.156204	0.186782	0.182899	0.178922	0.17123
	HC	0.188758	0.180977	0.131411	0.138977	0.180344	0.174495	0.151141	0.155704	0.150355	0.108662	0.151998	0.139699	0.123956	0.095517	0.121529	0.131942	0.15336	0.147033	0.115566	0.143875	0.131215	0.108919	0.123837	0.154845	0.135168	0.165443	0.137018	0.163173	0.19139	0.171461	0.181735	0.1737	0.156442	0.142143	0.154857	0.135485	0.191662	0.20819	0.159743	0.191079	0.188378	0.212879	0.241178	0.262531	0.247372	0.244147	0.241166	0.221658
	HC	0.166948	0.122102	0.127871	0.164881	0.148618	0.144742	0.131267	0.164265	0.158018	0.118186	0.146373	0.145187	0.123198	0.123154	0.113245	0.150869	0.135457	0.127834	0.131681	0.124414	0.15589	0.130202	0.12444	0.121205	0.130499	0.151033	0.141275	0.165617	0.151172	0.120541	0.143267	0.160463	0.160636	0.162522	0.172832	0.128178	0.144932	0.180349	0.162445	0.176501	0.174365	0.183701	0.194667	0.216525	0.230955	0.229841	0.214915	0.205847
	HC	0.187014	0.135494	0.157219	0.13925	0.16329	0.174281	0.141046	0.185035	0.148727	0.105195	0.192723	0.162028	0.131088	0.104163	0.136931	0.141071	0.172825	0.143012	0.140735	0.153737	0.134768	0.127163	0.143012	0.123264	0.12674	0.131192	0.145314	0.153922	0.174653	0.164901	0.171122	0.162089	0.172481	0.168132	0.179338	0.146619	0.184649	0.175132	0.176504	0.182841	0.186563	0.208576	0.227813	0.214902	0.255647	0.251951	0.215942	0.224367
	HC	0.099375	0.104465	0.101019	0.099663	0.120327	0.127852	0.081873	0.106092	0.106609	0.070268	0.113305	0.083257	0.085192	0.075375	0.080784	0.099145	0.103262	0.102787	0.072788	0.103061	0.091439	0.078502	0.113476	0.09358	0.104181	0.086811	0.114717	0.098992	0.145142	0.117663	0.106949	0.130159	0.104777	0.124046	0.129659	0.108978	0.132262	0.146392	0.128855	0.169372	0.165329	0.164182	0.15709	0.186351	0.204614	0.22927	0.203675	0.192248
	HC	0.336204	0.325102	0.298841	0.303734	0.276088	0.27581	0.311369	0.287237	0.272414	0.209453	0.237713	0.223792	0.172208	0.288404	0.260173	0.229136	0.236526	0.317671	0.230164	0.211883	0.234916	0.232504	0.25194	0.292127	0.222538	0.320378	0.271044	0.21937	0.316019	0.300732	0.284978	0.355918	0.330436	0.272788	0.219525	0.237767	0.218323	0.299597	0.347353	0.37578	0.331733	0.298116	0.322129	0.280944	0.395561	0.325463	0.297932	0.336157
	HC	0.171358	0.14431	0.153514	0.184112	0.160792	0.174999	0.130075	0.155796	0.146565	0.126178	0.166768	0.149779	0.157379	0.154478	0.137621	0.128889	0.186477	0.14302	0.164671	0.156676	0.180502	0.131986	0.170896	0.144107	0.146916	0.145094	0.160401	0.169913	0.162084	0.156211	0.17363	0.203823	0.17115	0.184836	0.210262	0.159196	0.137114	0.191088	0.218201	0.203675	0.177935	0.243507	0.231053	0.247823	0.257513	0.246223	0.232556	0.277195
	HC	0.189777	0.224139	0.164799	0.189506	0.196047	0.206855	0.203352	0.182407	0.156486	0.144453	0.182161	0.163632	0.138423	0.154132	0.143358	0.198774	0.220546	0.149552	0.126516	0.122541	0.138603	0.185892	0.160596	0.152836	0.183836	0.121122	0.186919	0.175184	0.270967	0.162161	0.157451	0.218965	0.198125	0.147681	0.205875	0.173686	0.193535	0.238821	0.170536	0.222496	0.16844	0.218195	0.241928	0.23933	0.27172	0.351096	0.246835	0.274654
	HC	0.296255	0.277773	0.25697	0.308317	0.264988	0.266329	0.278051	0.321751	0.266846	0.184107	0.242247	0.244029	0.18837	0.236515	0.20517	0.201291	0.204576	0.138559	0.182377	0.234059	0.228803	0.156564	0.18804	0.166652	0.252111	0.198077	0.204706	0.262676	0.315726	0.278177	0.24814	0.239701	0.270296	0.279652	0.270909	0.215384	0.290178	0.300212	0.187527	0.292201	0.303983	0.299721	0.277029	0.336329	0.413978	0.266476	0.346421	0.305555
	HC	0.147365	0.123877	0.123417	0.134358	0.110223	0.11952	0.119365	0.12379	0.13446	0.092872	0.14126	0.131799	0.09869	0.109788	0.123493	0.122523	0.123212	0.108128	0.113581	0.11252	0.095673	0.100689	0.100718	0.106089	0.11171	0.125774	0.108352	0.133655	0.144586	0.140549	0.11763	0.132516	0.136006	0.123148	0.163996	0.126228	0.134222	0.157781	0.176565	0.152387	0.151213	0.188589	0.194068	0.223149	0.238374	0.216943	0.196166	0.21787
HC4052	HC	0.061456	0.065679	0.065317	0.046252	0.064152	0.074155	0.079752	0.077095	0.060681	0.055636	0.061691	0.06246	0.046241	0.078415	0.057358	0.061747	0.057255	0.055764	0.037876	0.052812	0.055717	0.036084	0.059727	0.051378	0.043766	0.066674	0.063364	0.036261	0.0702	0.07378	0.06839	0.097073	0.077152	0.058229	0.081492	0.067169	0.071256	0.082362	0.078588	0.095372	0.093684	0.11537	0.109974	0.131033	0.137322	0.162971	0.129827	0.127223
	HC	0.186435	0.139063	0.139452	0.172237	0.145953	0.165294	0.144951	0.171924	0.144751	0.137609	0.129635	0.148782	0.12039	0.124277	0.124754	0.162097	0.188085	0.161624	0.133415	0.118136	0.121881	0.103098	0.129369	0.148829	0.148865	0.13821	0.124634	0.181415	0.169947	0.175706	0.155188	0.156096	0.195157	0.152898	0.172038	0.155577	0.189137	0.202189	0.18379	0.162734	0.177322	0.167472	0.191544	0.20049	0.249062	0.245843	0.218751	0.213921
	HC	0.094392	0.103258	0.084635	0.116897	0.092438	0.126944	0.106544	0.078945	0.102826	0.04781	0.12014	0.10181	0.105284	0.069676	0.042649	0.099333	0.079826	0.066967	0.087894	0.080645	0.090815	0.093026	0.073949	0.07773	0.071335	0.100801	0.075355	0.093794	0.127676	0.101893	0.086674	0.121092	0.099992	0.081129	0.101718	0.080851	0.111645	0.102726	0.103083	0.11193	0.108184	0.123547	0.138358	0.143516	0.18337	0.167611	0.15333	0.165138
	HC	0.132949	0.130407	0.130464	0.136185	0.114009	0.156044	0.124249	0.110371	0.126789	0.115008	0.130629	0.120379	0.113436	0.091505	0.094307	0.126006	0.126539	0.117876	0.099753	0.106104	0.122726	0.109674	0.128653	0.119939	0.143349	0.122823	0.119482	0.11073	0.115352	0.150786	0.116561	0.140375	0.147018	0.143785	0.135323	0.150558	0.158755	0.133008	0.157773	0.168609	0.164033	0.173078	0.157711	0.200857	0.207119	0.212995	0.204014	0.199296
	HC	0.125837	0.087205	0.083861	0.111169	0.10923	0.104596	0.081652	0.078816	0.067937	0.057114	0.083571	0.063829	0.067532	0.094213	0.054216	0.073062	0.090367	0.092126	0.046114	0.072545	0.065957	0.068027	0.088677	0.068484	0.100679	0.09513	0.112066	0.072073	0.108456	0.079866	0.105535	0.112217	0.108654	0.102588	0.093034	0.086369	0.098204	0.107919	0.080404	0.100013	0.119386	0.147911	0.102114	0.153534	0.180603	0.173551	0.152854	0.144336
	HC	0.095357	0.062309	0.08167	0.091127	0.05032	0.084055	0.073574	0.076059	0.066318	0.05981	0.077853	0.058721	0.059685	0.058229	0.053321	0.068424	0.07901	0.049963	0.050977	0.031348	0.053056	0.074819	0.058328	0.060293	0.070413	0.061539	0.067538	0.052592	0.084185	0.07392	0.068393	0.096803	0.087157	0.077629	0.07787	0.080038	0.095083	0.095619	0.095666	0.078186	0.080759	0.118451	0.09365	0.127512	0.137387	0.132275	0.143118	0.110872
	HC	0.083175	0.053796	0.073188	0.07721	0.081242	0.104169	0.071761	0.07655	0.077421	0.076559	0.084565	0.056216	0.050566	0.040978	0.047048	0.055163	0.082805	0.059399	0.043572	0.06455	0.069871	0.073306	0.078073	0.083071	0.079617	0.084201	0.055153	0.077152	0.097716	0.082506	0.069146	0.091168	0.073323	0.07501	0.074893	0.071962	0.100824	0.103241	0.079027	0.107218	0.106814	0.120154	0.125784	0.136873	0.15118	0.156666	0.130009	0.146837
	HC	0.21256	0.160815	0.165912	0.177895	0.174233	0.194138	0.134618	0.126732	0.136836	0.11478	0.109057	0.123911	0.112667	0.083352	0.086745	0.117178	0.123744	0.099975	0.115569	0.122057	0.147522	0.104209	0.126904	0.111121	0.13018	0.136098	0.130199	0.106647	0.148065	0.129048	0.121988	0.178585	0.132464	0.122857	0.121876	0.103845	0.165109	0.167793	0.142265	0.132108	0.169241	0.165112	0.159468	0.120279	0.196347	0.163863	0.221845	0.20453
	HC	0.096229	0.064939	0.050857	0.09004	0.068597	0.085448	0.055054	0.074727	0.078501	0.056605	0.061508	0.075187	0.047116	0.055629	0.053798	0.055315	0.065859	0.053629	0.044751	0.058974	0.075765	0.07492	0.055563	0.061335	0.084116	0.068321	0.071384	0.059758	0.102124	0.08433	0.070251	0.074066	0.084871	0.062888	0.104193	0.077723	0.103071	0.11382	0.086129	0.075876	0.109599	0.121411	0.104806	0.143454	0.172514	0.177887	0.154646	0.14677
	HC	0.098243	0.097077	0.067526	0.082957	0.069314	0.095322	0.088163	0.077419	0.05568	0.049852	0.07221	0.079105	0.06477	0.049659	0.053801	0.079639	0.084422	0.068136	0.079427	0.067396	0.069852	0.060312	0.081418	0.0787	0.070926	0.069348	0.06958	0.081405	0.085539	0.074926	0.078867	0.091173	0.098269	0.080205	0.103183	0.066694	0.090397	0.105551	0.083749	0.107876	0.130316	0.12415	0.120724	0.150091	0.177601	0.155936	0.136526	0.146417
	HC	0.127439	0.126806	0.09266	0.116558	0.082786	0.119585	0.105936	0.118205	0.105774	0.104886	0.119144	0.122423	0.071399	0.092455	0.08503	0.081541	0.106306	0.093413	0.079399	0.090235	0.107654	0.110173	0.102646	0.10037	0.094198	0.1321	0.083956	0.123471	0.113524	0.109716	0.113395	0.101782	0.103307	0.106882	0.133083	0.130869	0.119222	0.141404	0.128812	0.147412	0.161125	0.156111	0.167038	0.170291	0.219528	0.193189	0.189014	0.171299
	HC	0.126991	0.104613	0.117195	0.101964	0.088744	0.128095	0.10105	0.119031	0.108615	0.074504	0.118791	0.097301	0.096237	0.076322	0.104628	0.094769	0.093492	0.105171	0.093456	0.093538	0.103462	0.067836	0.098806	0.088944	0.120266	0.102611	0.101876	0.093492	0.129106	0.103006	0.116466	0.130492	0.114091	0.136183	0.156897	0.104722	0.133693	0.127635	0.14911	0.10991	0.125778	0.142518	0.138716	0.153614	0.17811	0.173517	0.181486	0.174177
	HC	0.108428	0.088005	0.085699	0.086655	0.091737	0.102835	0.096425	0.088622	0.097538	0.067105	0.094663	0.084752	0.086298	0.079338	0.083684	0.057363	0.090151	0.079563	0.062367	0.077559	0.084168	0.075629	0.083635	0.090321	0.093315	0.095147	0.075656	0.084586	0.108978	0.081398	0.082827	0.096391	0.097658	0.100215	0.094642	0.088878	0.108524	0.114591	0.100615	0.109941	0.1267	0.129143	0.114418	0.158426	0.169947	0.158561	0.152012	0.146157
	HC	0.156542	0.117305	0.138567	0.136913	0.124255	0.155012	0.151998	0.130268	0.149091	0.11881	0.139642	0.102068	0.133913	0.140409	0.108199	0.140337	0.13486	0.114297	0.096666	0.104803	0.118473	0.119833	0.114931	0.123739	0.140406	0.153309	0.124311	0.134153	0.15633	0.161242	0.133523	0.161439	0.137726	0.141903	0.135222	0.132146	0.161207	0.187365	0.136955	0.153149	0.158577	0.176023	0.195236	0.162648	0.23686	0.221899	0.189813	0.18996
	HC	0.090891	0.077826	0.075243	0.082196	0.045377	0.080823	0.060228	0.068192	0.061734	0.055983	0.083951	0.05333	0.036261	0.041788	0.048792	0.067561	0.061308	0.091705	0.05293	0.051477	0.062184	0.063685	0.064956	0.053671	0.084169	0.075659	0.059468	0.057661	0.045488	0.070663	0.080903	0.070917	0.061106	0.078053	0.074012	0.058846	0.089725	0.082761	0.09982	0.085343	0.08935	0.103897	0.109722	0.114667	0.144768	0.133407	0.134727	0.132015
	HC	0.095957	0.066302	0.077157	0.078579	0.093008	0.080803	0.089152	0.09779	0.082487	0.06369	0.090999	0.083823	0.061114	0.071445	0.069057	0.069055	0.08868	0.072962	0.066148	0.063658	0.074034	0.067524	0.07372	0.069453	0.074719	0.090321	0.078718	0.09403	0.098259	0.075162	0.059595	0.103624	0.10879	0.088896	0.100389	0.087636	0.105763	0.093453	0.085235	0.131912	0.115934	0.121148	0.127937	0.1276	0.159748	0.149542	0.153497	0.16204
HC4053	HC	0.076305	0.061645	0.048504	0.063319	0.048776	0.061662	0.043928	0.056205	0.04139	0.035986	0.027812	0.046833	0.04994	0.0436	0.041964	0.055349	0.055461	0.044513	0.038622	0.04607	0.054213	0.029453	0.039075	0.040208	0.042212	0.067569	0.0351	0.047132	0.059774	0.059007	0.067784	0.058224	0.056341	0.065428	0.064756	0.044402	0.06231	0.076195	0.065277	0.07888	0.095346	0.118351	0.113777	0.117164	0.144848	0.128167	0.129422	0.117855
	HC	0.172665	0.170652	0.134641	0.17176	0.133231	0.144428	0.145859	0.118599	0.09843	0.078731	0.099817	0.098258	0.07321	0.048038	0.082231	0.094325	0.079116	0.124392	0.104983	0.087647	0.080789	0.095416	0.085558	0.087619	0.097711	0.135764	0.120921	0.121381	0.164883	0.138385	0.121842	0.134376	0.115987	0.120511	0.114196	0.146109	0.131112	0.174022	0.163482	0.138838	0.144469	0.186418	0.203212	0.194637	0.241467	0.226796	0.259086	0.241734
	HC	0.156428	0.099018	0.108486	0.106916	0.123915	0.129881	0.093322	0.112485	0.111019	0.048631	0.082296	0.090545	0.043485	0.049098	0.051015	0.079539	0.071116	0.07258	0.070566	0.097292	0.062763	0.060748	0.118101	0.068087	0.095251	0.084997	0.098118	0.129375	0.114599	0.099078	0.094374	0.111801	0.090539	0.093516	0.103334	0.072113	0.114561	0.103778	0.123804	0.120644	0.122247	0.150927	0.126738	0.191723	0.20489	0.171241	0.15039	0.159611
	HC	0.100592	0.076821	0.056554	0.084059	0.079787	0.10098	0.077397	0.077275	0.060992	0.059496	0.070779	0.079758	0.070561	0.062768	0.068253	0.080321	0.088068	0.084216	0.082837	0.050982	0.069483	0.081841	0.067741	0.048249	0.086268	0.053599	0.069069	0.059775	0.099323	0.092794	0.082418	0.073558	0.096314	0.077453	0.120968	0.076144	0.111028	0.120349	0.103975	0.116385	0.138818	0.114854	0.150519	0.152674	0.179715	0.171505	0.14596	0.137202
	HC	0.071392	0.059982	0.068208	0.071769	0.058892	0.048709	0.059909	0.058818	0.06443	0.037639	0.060903	0.060006	0.043813	0.049646	0.03892	0.055196	0.087085	0.054871	0.038497	0.050174	0.069603	0.053064	0.083519	0.060499	0.056892	0.054339	0.051904	0.064887	0.067257	0.048903	0.038246	0.066233	0.084972	0.062822	0.082594	0.066303	0.094018	0.074191	0.095613	0.102708	0.0987	0.110029	0.126105	0.128141	0.147683	0.16096	0.141506	0.113152
	HC	0.061091	0.053495	0.061645	0.053697	0.053139	0.0468	0.053615	0.043282	0.053916	0.035947	0.064455	0.054003	0.052212	0.034259	0.052004	0.066957	0.050798	0.052953	0.040122	0.047041	0.065647	0.045978	0.05051	0.055884	0.033251	0.04831	0.040038	0.047199	0.06187	0.068902	0.0452	0.048605	0.062322	0.069662	0.0715	0.066967	0.087132	0.079389	0.09484	0.098357	0.109262	0.116261	0.099775	0.124431	0.134444	0.119681	0.143004	0.126883
	HC	0.135948	0.103401	0.092927	0.103077	0.092152	0.101125	0.090561	0.087461	0.085483	0.054593	0.064561	0.070785	0.055185	0.054001	0.057868	0.076137	0.065222	0.064114	0.071124	0.075754	0.088474	0.07562	0.083523	0.080114	0.068251	0.084234	0.067375	0.074376	0.104061	0.110941	0.095678	0.097231	0.102149	0.107607	0.10572	0.098356	0.120213	0.123182	0.123281	0.16435	0.157884	0.159252	0.162946	0.199214	0.210868	0.202303	0.203721	0.179715
	HC	0.061531	0.05546	0.026404	0.032235	0.033532	0.038865	0.046668	0.053438	0.037635	0.026925	0.054851	0.025072	0.02773	0.034612	0.040297	0.043815	0.045429	0.03575	0.042426	0.040707	0.037525	0.033848	0.036624	0.022654	0.056446	0.050203	0.034948	0.034158	0.07345	0.037825	0.049955	0.061785	0.052994	0.056583	0.066403	0.043686	0.05761	0.069325	0.06664	0.098267	0.096537	0.085968	0.107885	0.144722	0.16356	0.148742	0.120316	0.105404
	HC	0.124055	0.088399	0.080574	0.095153	0.09036	0.100528	0.112608	0.078587	0.098083	0.077956	0.120592	0.075839	0.076342	0.066984	0.042888	0.094206	0.087158	0.063066	0.064023	0.05371	0.072506	0.071681	0.094378	0.076964	0.086828	0.080101	0.099539	0.09878	0.136914	0.093579	0.080627	0.106737	0.105013	0.071057	0.092415	0.098363	0.106978	0.125811	0.118631	0.107184	0.150732	0.14886	0.131856	0.147255	0.16813	0.196941	0.184072	0.153872
	HC	0.111941	0.118851	0.093499	0.108452	0.095083	0.10236	0.083438	0.086391	0.092851	0.077583	0.085319	0.078585	0.070973	0.080928	0.047435	0.059748	0.068186	0.069801	0.052488	0.063938	0.0862	0.069694	0.059115	0.06894	0.080556	0.091478	0.07014	0.091577	0.100826	0.114676	0.055427	0.09563	0.0843	0.082225	0.116076	0.088864	0.102451	0.0783	0.105357	0.108926	0.137137	0.158971	0.151768	0.168103	0.209023	0.192862	0.178692	0.171671
	HC	0.055229	0.055943	0.071251	0.063761	0.081818	0.063883	0.078974	0.058071	0.052386	0.027308	0.050126	0.044978	0.032439	0.021852	0.049898	0.057536	0.056006	0.049374	0.035189	0.051194	0.069216	0.046573	0.040528	0.065675	0.05223	0.050955	0.040831	0.051426	0.069769	0.076522	0.045793	0.061325	0.073641	0.075026	0.075359	0.048534	0.075848	0.082	0.06838	0.100221	0.106511	0.11558	0.119262	0.129715	0.139069	0.152076	0.135514	0.11936
	HC	0.113771	0.07718	0.08129	0.080027	0.074923	0.081198	0.099315	0.093465	0.074692	0.060044	0.079904	0.095467	0.07387	0.081262	0.061732	0.087654	0.090186	0.088489	0.094747	0.072862	0.08857	0.064571	0.088839	0.076481	0.073447	0.089216	0.087741	0.08294	0.123661	0.077764	0.104116	0.103622	0.116062	0.100088	0.102873	0.099795	0.10947	0.135298	0.130773	0.114627	0.122491	0.135824	0.156474	0.171895	0.193542	0.19039	0.164081	0.177216
	HC	0.106255	0.083208	0.092779	0.096075	0.084786	0.099975	0.089952	0.107848	0.082011	0.062741	0.101791	0.07697	0.059523	0.078607	0.065354	0.081318	0.089631	0.094497	0.061882	0.06388	0.085192	0.08567	0.090057	0.086061	0.102116	0.098932	0.084585	0.102423	0.085117	0.103786	0.066195	0.112389	0.084254	0.097065	0.112282	0.095375	0.106419	0.133208	0.122258	0.123992	0.144084	0.150299	0.160661	0.176956	0.187854	0.174585	0.16222	0.172226
	HC	0.112119	0.084587	0.072022	0.104304	0.081065	0.078959	0.062607	0.060856	0.070637	0.069889	0.108787	0.067292	0.062515	0.058601	0.064579	0.051512	0.066843	0.069173	0.067257	0.047435	0.063893	0.0779	0.050059	0.050537	0.098557	0.065522	0.09256	0.05771	0.100621	0.095817	0.067415	0.091136	0.103418	0.092067	0.113789	0.088652	0.109398	0.132905	0.097337	0.129304	0.11513	0.129574	0.137603	0.147722	0.172145	0.202189	0.157812	0.155185
	HC	0.07029	0.05501	0.045953	0.053121	0.050604	0.054489	0.05738	0.030246	0.047191	0.011481	0.041973	0.043537	0.036409	0.03164	0.033777	0.046588	0.029734	0.039604	0.026652	0.026384	0.038025	0.04616	0.028302	0.038515	0.058028	0.066846	0.042542	0.051649	0.066155	0.059142	0.055617	0.079046	0.082495	0.071112	0.091357	0.085112	0.082683	0.095659	0.10692	0.111978	0.112206	0.119541	0.142649	0.157203	0.184946	0.19271	0.166887	0.169316
	HC	0.088578	0.070152	0.06327	0.081989	0.085388	0.090043	0.062597	0.066697	0.056497	0.024385	0.066928	0.055047	0.031557	0.017344	0.036925	0.06739	0.054734	0.059167	0.055223	0.063214	0.071232	0.09225	0.086132	0.064778	0.055283	0.071079	0.064455	0.077609	0.07412	0.089283	0.060136	0.057541	0.060801	0.055306	0.088367	0.067496	0.098128	0.111236	0.084259	0.117288	0.092888	0.136888	0.150586	0.171662	0.180926	0.191146	0.150127	0.151859
HC4054	HC	0.231769	0.166668	0.185122	0.194606	0.193896	0.204469	0.155787	0.192358	0.186852	0.12023	0.169641	0.096198	0.105712	0.173318	0.177047	0.195263	0.144624	0.164465	0.126228	0.132672	0.157358	0.18645	0.123249	0.171966	0.191533	0.144015	0.161062	0.186882	0.204519	0.189903	0.089952	0.176562	0.198571	0.193554	0.174804	0.16583	0.221954	0.186182	0.209947	0.233644	0.217646	0.207737	0.233979	0.238761	0.343533	0.269836	0.310717	0.297001
	HC	0.09149	0.090245	0.074174	0.103287	0.095592	0.090681	0.10697	0.088758	0.083939	0.076138	0.09251	0.098411	0.093991	0.054534	0.081953	0.077158	0.073596	0.066889	0.077387	0.084122	0.084901	0.069073	0.110412	0.084555	0.087988	0.087191	0.100829	0.101149	0.133791	0.089575	0.115513	0.125611	0.136855	0.109318	0.125778	0.136311	0.128489	0.134226	0.140302	0.155553	0.154332	0.188403	0.168717	0.186843	0.210397	0.234333	0.225579	0.226337
	HC	0.093746	0.076678	0.077681	0.070879	0.069003	0.069241	0.064954	0.070033	0.04312	0.031041	0.060604	0.061335	0.042532	0.045055	0.050133	0.058139	0.061013	0.078187	0.062972	0.029537	0.063121	0.05173	0.059627	0.050048	0.07039	0.074528	0.072326	0.074926	0.105162	0.065286	0.055735	0.043783	0.061161	0.056241	0.084892	0.069408	0.067583	0.095375	0.086312	0.079738	0.091856	0.09939	0.117661	0.125419	0.14173	0.14547	0.129811	0.14473
	HC	0.144938	0.127184	0.117354	0.110002	0.123815	0.142881	0.12356	0.115158	0.141433	0.090761	0.126115	0.102271	0.082017	0.09176	0.097386	0.085307	0.084627	0.066349	0.109507	0.128148	0.115991	0.107762	0.123057	0.124436	0.130806	0.116844	0.147209	0.132969	0.116369	0.097673	0.121601	0.164656	0.135177	0.134552	0.118472	0.140923	0.153534	0.15899	0.105099	0.188329	0.146154	0.185089	0.15477	0.161943	0.196498	0.225889	0.17149	0.195102
	HC	0.181929	0.159611	0.103412	0.162215	0.148063	0.137661	0.065231	0.123376	0.094822	0.058765	0.092519	0.04952	0.034107	0.041421	0.039617	0.066782	0.043483	0.048378	0.088474	0.047558	0.06474	0.046257	0.060733	0.028118	0.057454	0.067715	0.041938	0.046887	0.094919	0.110971	0.120456	0.062276	0.086425	0.043592	0.092073	0.069912	0.111206	0.101463	0.107615	0.104194	0.114735	0.143132	0.134493	0.163621	0.198473	0.210106	0.177112	0.185074
	HC	0.194273	0.170694	0.203482	0.196013	0.163655	0.227919	0.220251	0.17611	0.121589	0.163362	0.124929	0.141273	0.117697	0.087141	0.164587	0.0661	0.100069	0.12324	0.163103	0.100272	0.170047	0.143967	0.093751	0.14272	0.187764	0.121368	0.174038	0.14706	0.212953	0.131153	0.124187	0.195936	0.234101	0.124397	0.164994	0.156859	0.196954	0.17579	0.183439	0.152226	0.191303	0.080104	0.180002	0.216381	0.233752	0.247202	0.207044	0.19018
	HC	0.148729	0.10298	0.102379	0.128021	0.10398	0.120997	0.081393	0.118092	0.077365	0.067624	0.079302	0.057094	0.088937	0.034158	0.030109	0.075603	0.048094	0.064874	0.061891	0.048218	0.062979	0.088096	0.074682	0.06366	0.079998	0.090192	0.090342	0.10542	0.115065	0.092607	0.089852	0.075624	0.10284	0.100289	0.088496	0.116953	0.132868	0.112228	0.106016	0.108404	0.141309	0.14467	0.138307	0.167272	0.174944	0.186554	0.181212	0.150471
	HC	0.219749	0.173524	0.175358	0.172197	0.152391	0.102291	0.168843	0.121757	0.122082	0.102936	0.156232	0.130386	0.124664	0.106114	0.088205	0.123603	0.082771	0.141964	0.114897	0.118307	0.134884	0.080035	0.13992	0.113508	0.1352	0.117847	0.135951	0.132478	0.185132	0.146622	0.166924	0.158564	0.155969	0.146554	0.212848	0.181319	0.194432	0.219138	0.162596	0.230509	0.153268	0.223933	0.221532	0.270358	0.28425	0.289459	0.277622	0.250551
	HC	0.192191	0.154411	0.155981	0.166908	0.145504	0.162444	0.136007	0.121974	0.121931	0.104227	0.114812	0.120248	0.120316	0.085271	0.09138	0.090935	0.129993	0.114189	0.09913	0.118656	0.110952	0.103379	0.120629	0.121388	0.129621	0.098579	0.098079	0.134075	0.132361	0.156478	0.156575	0.123209	0.151269	0.111309	0.151212	0.124696	0.133923	0.143995	0.151626	0.130756	0.174983	0.125838	0.156487	0.193561	0.204086	0.227742	0.188186	0.168997
	HC	0.13563	0.140686	0.108027	0.120701	0.097575	0.096619	0.075149	0.106927	0.089201	0.068026	0.045553	0.082089	0.081179	0.046553	0.07771	0.06733	0.078147	0.083363	0.052764	0.083145	0.097085	0.091756	0.084365	0.067681	0.153276	0.108367	0.116059	0.104	0.132731	0.157946	0.158581	0.138206	0.168696	0.124765	0.169039	0.134459	0.225704	0.171952	0.19079	0.189999	0.200122	0.236458	0.208889	0.230663	0.283119	0.273031	0.232796	0.216177
	HC	0.125703	0.103622	0.128301	0.12214	0.096335	0.110793	0.11919	0.090537	0.107964	0.071657	0.112073	0.103267	0.071862	0.07551	0.068346	0.064145	0.124996	0.080256	0.077883	0.081021	0.09585	0.090935	0.124813	0.088755	0.096578	0.112108	0.099329	0.094434	0.134938	0.122712	0.117661	0.105923	0.114319	0.105824	0.121102	0.135378	0.113248	0.126781	0.142212	0.139852	0.153096	0.170267	0.193391	0.211669	0.188017	0.207047	0.183217	0.195327
	HC	0.081743	0.069589	0.077346	0.089639	0.073475	0.066122	0.065124	0.080262	0.061998	0.037586	0.048201	0.062063	0.070917	0.075718	0.070416	0.054179	0.08549	0.05429	0.03024	0.047992	0.062433	0.077158	0.052809	0.067287	0.081099	0.072406	0.066234	0.05442	0.094379	0.079048	0.107919	0.061529	0.079031	0.076921	0.070579	0.058212	0.086524	0.105645	0.087675	0.091843	0.095542	0.111683	0.121129	0.134412	0.142113	0.146859	0.153526	0.123883
	HC	0.134992	0.095964	0.129004	0.131036	0.123606	0.090204	0.122446	0.108874	0.095982	0.032323	0.084187	0.131675	0.0324	0.058021	0.043361	0.073678	0.059796	0.050957	0.054049	0.087193	0.115888	0.03531	0.049449	0.058416	0.098875	0.093963	0.047374	0.097017	0.133199	0.115839	0.110778	0.138111	0.071099	0.093536	0.111136	0.124803	0.109049	0.147709	0.146487	0.110001	0.11307	0.170594	0.1238	0.181036	0.179791	0.135414	0.176587	0.147327
	HC	0.101137	0.070733	0.08297	0.071684	0.09688	0.091381	0.082182	0.085065	0.111271	0.066189	0.091653	0.098752	0.078831	0.090875	0.078822	0.098269	0.084302	0.086833	0.052667	0.057694	0.09639	0.044626	0.077509	0.052901	0.087323	0.071093	0.086132	0.076011	0.092587	0.072863	0.097376	0.073777	0.11345	0.097789	0.093794	0.102961	0.118242	0.096028	0.102547	0.113723	0.146785	0.114249	0.160748	0.181366	0.176437	0.202463	0.168256	0.195589
	HC	0.116822	0.067901	0.040051	0.064557	0.076987	0.101436	0.109861	0.08187	0.091362	0.08616	0.088993	0.127291	0.037638	0.048161	0.020806	0.091827	0.085003	0.099591	0.067847	0.08102	0.037006	0.050972	0.122632	0.067688	0.141211	0.108522	0.063077	0.10115	0.117025	0.105523	0.115345	0.110672	0.151462	0.158825	0.126212	0.088935	0.133317	0.136188	0.127313	0.164672	0.149438	0.183379	0.172838	0.202338	0.208062	0.226246	0.219609	0.209717
	HC	0.107791	0.103387	0.064327	0.078672	0.102191	0.109325	0.094896	0.110721	0.078542	0.057751	0.08973	0.074655	0.077413	0.053488	0.042916	0.055355	0.08564	0.069899	0.05645	0.067992	0.077201	0.049018	0.076702	0.045377	0.083686	0.093562	0.08679	0.07809	0.108061	0.083712	0.079225	0.094448	0.114669	0.094709	0.095748	0.074614	0.114745	0.121733	0.101725	0.131071	0.123714	0.11049	0.136656	0.159637	0.170434	0.177488	0.150759	0.164022
HC4055	HC	0.060608	0.043339	0.058929	0.062473	0.057206	0.036896	0.037043	0.049988	0.039634	0.03118	0.077441	0.045319	0.034806	0.028495	0.033138	0.049223	0.054645	0.034612	0.062611	0.05121	0.061758	0.037104	0.041889	0.027238	0.044819	0.065503	0.031941	0.039079	0.06537	0.044257	0.053893	0.045295	0.045881	0.087505	0.080127	0.062861	0.072662	0.074883	0.066963	0.082288	0.085555	0.104462	0.128023	0.140005	0.15568	0.15143	0.136339	0.114874
	HC	0.064672	0.06071	0.057979	0.067034	0.051635	0.065074	0.046675	0.057638	0.053932	0.036318	0.05573	0.06621	0.052842	0.068502	0.062732	0.050559	0.043847	0.055234	0.036623	0.038543	0.054116	0.031366	0.060478	0.051641	0.04727	0.054786	0.067429	0.033517	0.075725	0.055119	0.058204	0.071791	0.059801	0.083938	0.071071	0.070275	0.087964	0.091717	0.094975	0.089934	0.096986	0.097014	0.118018	0.124033	0.134084	0.154334	0.160513	0.134476
	HC	0.036908	0.036283	0.028702	0.043894	0.033617	0.038883	0.039535	0.028601	0.041486	0.0385	0.033716	0.035569	0.029325	0.039895	0.026674	0.041697	0.028716	0.021189	0.036491	0.033868	0.036828	0.035206	0.038036	0.020354	0.043632	0.041222	0.03455	0.034668	0.052069	0.036758	0.033647	0.04332	0.052232	0.038713	0.044068	0.03239	0.061861	0.066218	0.053243	0.070858	0.071152	0.092124	0.099253	0.104974	0.130633	0.125934	0.113658	0.098916
	HC	0.086673	0.08236	0.10079	0.076569	0.067535	0.071292	0.075095	0.093666	0.053199	0.04946	0.037196	0.056047	0.04883	0.038259	0.035402	0.048589	0.050983	0.038863	0.047639	0.021459	0.041334	0.045558	0.042947	0.059881	0.051319	0.060258	0.048091	0.050903	0.058292	0.056616	0.075902	0.06947	0.084479	0.065724	0.090196	0.076819	0.079124	0.088615	0.101807	0.105399	0.110774	0.112533	0.132399	0.152849	0.179417	0.168383	0.163938	0.163315
	HC	0.084125	0.093551	0.065569	0.068302	0.057423	0.07566	0.060988	0.0449	0.064432	0.032883	0.030323	0.029363	0.03357	0.0392	0.013676	0.031209	0.042333	0.036479	0.024173	0.063297	0.053377	0.036468	0.055273	0.03731	0.056968	0.035978	0.0609	0.063158	0.061472	0.06148	0.06114	0.068969	0.055765	0.100763	0.097514	0.082096	0.088319	0.109102	0.090349	0.112171	0.122405	0.133938	0.126404	0.139689	0.177688	0.179717	0.169657	0.183586
	HC	0.072925	0.076396	0.062549	0.057242	0.088622	0.075959	0.058982	0.062164	0.080851	0.049515	0.063978	0.071315	0.042195	0.053814	0.051505	0.052975	0.078227	0.075644	0.041955	0.069241	0.056332	0.06937	0.064641	0.044684	0.081962	0.095644	0.076769	0.077068	0.088311	0.086035	0.055301	0.103259	0.068823	0.069827	0.071124	0.104503	0.114254	0.104935	0.114442	0.130692	0.114307	0.123771	0.173391	0.174518	0.170698	0.157632	0.172763	0.141504
	HC	0.079226	0.058331	0.05093	0.067294	0.065351	0.057902	0.055225	0.049871	0.031731	0.013525	0.05165	0.022608	0.031258	0.033776	0.034147	0.022358	0.034467	0.03461	0.019658	0.041026	0.034937	0.039934	0.048458	0.019125	0.029324	0.044471	0.043197	0.044627	0.041183	0.06215	0.057635	0.054124	0.053304	0.060171	0.057784	0.062424	0.064716	0.062541	0.075194	0.08606	0.105852	0.104636	0.135369	0.139269	0.147076	0.161468	0.137049	0.133077
	HC	0.091019	0.051497	0.053804	0.070353	0.050416	0.043041	0.042743	0.048749	0.040136	0.034794	0.04377	0.051127	0.03704	0.032981	0.000571	0.039593	0.051604	0.034698	0.045716	0.028898	0.050216	0.039421	0.039551	0.04161	0.033597	0.039983	0.045031	0.040226	0.073941	0.065034	0.055254	0.06335	0.069201	0.069027	0.079104	0.075646	0.087948	0.093471	0.104478	0.108324	0.106123	0.128852	0.142786	0.162839	0.185264	0.147155	0.174937	0.150703
	HC	0.030379	0.034846	0.050086	0.053698	0.069078	0.073813	0.052738	0.052178	0.050678	0.03323	0.031651	0.056965	0.038878	0.037668	0.036548	0.040212	0.02731	0.025192	0.049911	0.060352	0.049709	0.038226	0.052819	0.051523	0.0092	0.031404	0.030438	0.020562	0.060687	0.058486	0.0547	0.050287	0.053568	0.048274	0.063669	0.042882	0.038732	0.074668	0.077814	0.074698	0.085981	0.087418	0.078854	0.10506	0.161688	0.145587	0.139533	0.122816
	HC	0.043556	0.033832	0.036877	0.041588	0.032368	0.088707	0.061155	0.066885	0.041284	0.047209	0.027906	0.044296	0.059923	0.033789	0.030265	0.030481	0.046681	0.035691	0.028107	0.019609	0.049648	0.061149	0.066007	0.030508	0.047116	0.03707	0.051052	0.055156	0.046493	0.062064	0.029138	0.034352	0.043446	0.024057	0.077386	0.01857	0.07499	0.085055	0.06373	0.057159	0.091591	0.069661	0.105063	0.09983	0.106499	0.142831	0.16264	0.105529
	HC	0.113091	0.07571	0.085487	0.054312	0.078653	0.094506	0.06644	0.047838	0.033519	0.026321	0.079697	0.043342	0.054371	0.012494	0.040132	0.045676	0.067165	0.02475	0.059464	0.064237	0.036311	0.042769	0.055717	0.056885	0.0859	0.069725	0.080167	0.066502	0.107811	0.088985	0.084355	0.10441	0.067013	0.053058	0.111469	0.079318	0.118323	0.115641	0.116742	0.155023	0.122705	0.172021	0.160439	0.184804	0.20478	0.217473	0.180974	0.169913
	HC	0.04549	0.035281	0.026953	0.035296	0.04898	0.040882	0.04328	0.045636	0.049573	0.041323	0.041721	0.029748	0.042773	0.038511	0.05586	0.044454	0.048536	0.043323	0.033664	0.047709	0.039066	0.039017	0.037992	0.038315	0.028179	0.046379	0.044039	0.045	0.067674	0.02339	0.038962	0.036013	0.03348	0.045218	0.051909	0.051639	0.037917	0.057863	0.053112	0.070199	0.066038	0.077541	0.090626	0.10488	0.144985	0.114505	0.109671	0.096165
	HC	0.056418	0.052304	0.05318	0.073345	0.067963	0.075484	0.058829	0.059105	0.055614	0.025975	0.05401	0.056733	0.048177	0.050867	0.028354	0.0551	0.045636	0.057046	0.0502	0.062989	0.046636	0.052851	0.048047	0.054531	0.037009	0.048782	0.055816	0.048746	0.079523	0.033474	0.078385	0.068382	0.088594	0.056652	0.075622	0.081889	0.076277	0.072087	0.09969	0.106188	0.105008	0.139164	0.140017	0.158556	0.161723	0.177129	0.171547	0.155901
	HC	0.084463	0.089245	0.067434	0.079662	0.098228	0.105669	0.063618	0.077424	0.06153	0.05089	0.064061	0.087913	0.074471	0.064648	0.053952	0.064939	0.062957	0.070032	0.034695	0.050144	0.08009	0.056569	0.066351	0.069479	0.060159	0.074216	0.075114	0.079674	0.084457	0.077331	0.073882	0.097469	0.074734	0.094999	0.100456	0.089657	0.08762	0.091825	0.093177	0.116398	0.107549	0.144003	0.142035	0.184296	0.170308	0.197674	0.135838	0.136644
	HC	0.041749	0.025197	0.023759	0.037921	0.026592	0.027081	0.034712	0.012426	0.008411	0.025713	0.016401	0.013439	0.024534	0.022429	0.013976	0.031592	0.029668	0.024741	0.007705	0.007693	0.044515	0.015793	0.024145	0.045338	0.036562	0.049631	0.035594	0.037264	0.050642	0.037384	0.035313	0.044257	0.055104	0.064345	0.064557	0.070584	0.078498	0.076177	0.086323	0.092379	0.107241	0.138691	0.153151	0.163169	0.17397	0.178192	0.163344	0.148069
	HC	0.071476	0.047859	0.049906	0.039295	0.069288	0.04828	0.049043	0.062079	0.041392	0.030774	0.064999	0.036141	0.0231	0.055275	0.023709	0.054399	0.057256	0.045463	0.054655	0.028365	0.056966	0.049294	0.036066	0.059797	0.047085	0.068176	0.026048	0.058705	0.062562	0.07652	0.050984	0.071284	0.049538	0.049713	0.048364	0.062595	0.050552	0.050103	0.05293	0.079204	0.073121	0.08841	0.104618	0.115809	0.13865	0.134233	0.134423	0.123196
HC4057	HC	0.09844	0.063929	0.077942	0.088248	0.069021	0.067596	0.056002	0.074582	0.06252	0.031257	0.042251	0.027903	0.01441	0.023111	0.029382	0.034816	0.047786	0.042276	0.041828	0.050896	0.050087	0.040192	0.01957	0.031729	0.063656	0.037194	0.045947	0.049876	0.068385	0.064803	0.050252	0.057184	0.061024	0.06419	0.082596	0.055312	0.07441	0.09379	0.080626	0.109117	0.113772	0.118275	0.138031	0.165266	0.184458	0.167775	0.174259	0.150166
	HC	0.066515	0.039227	0.054834	0.068916	0.069797	0.084536	0.059741	0.062709	0.050335	0.047474	0.072512	0.053723	0.052108	0.056189	0.056827	0.043059	0.036587	0.036141	0.055467	0.043876	0.039596	0.039862	0.047243	0.029008	0.037824	0.060804	0.069692	0.056682	0.071507	0.048628	0.055845	0.074154	0.067361	0.049539	0.077028	0.07844	0.093324	0.101909	0.077425	0.111489	0.096003	0.107612	0.137346	0.140635	0.147163	0.157463	0.149889	0.145014
	HC	0.092672	0.082533	0.059297	0.082115	0.078589	0.051822	0.059149	0.08535	0.068274	0.034424	0.036443	0.035285	0.050749	0.033816	0.057752	0.039329	0.040903	0.046938	0.032541	0.047464	0.074011	0.05747	0.077295	0.03209	0.058813	0.079832	0.076978	0.077614	0.081013	0.047647	0.069977	0.110788	0.058092	0.06326	0.083298	0.086298	0.102001	0.127534	0.118934	0.131867	0.143339	0.149299	0.145122	0.193166	0.220809	0.223972	0.189901	0.174778
	HC	0.108076	0.091622	0.091575	0.091099	0.079716	0.086307	0.091201	0.062366	0.0885	0.070131	0.069464	0.068368	0.061312	0.061333	0.090877	0.055973	0.086227	0.085099	0.05371	0.070338	0.086972	0.079015	0.082298	0.073777	0.072513	0.103988	0.078977	0.102519	0.081788	0.090834	0.115013	0.091462	0.090606	0.093468	0.108051	0.104414	0.102373	0.12164	0.130373	0.122874	0.133122	0.13127	0.1662	0.161869	0.182473	0.176392	0.159212	0.160968
	HC	0.061895	0.020482	0.050618	0.045133	0.022743	0.042184	0.040961	0.02943	0.03535	0.026197	0.046756	0.027815	0.039348	0.01923	0.034352	0.038987	0.026103	0.027659	0.039904	0.048161	0.022685	0.034615	0.031379	0.032172	0.034734	0.044216	0.032228	0.039725	0.042831	0.032111	0.029197	0.065915	0.049183	0.054597	0.057123	0.034727	0.075947	0.07436	0.041012	0.058976	0.087804	0.095343	0.097862	0.147838	0.149645	0.158038	0.132239	0.100008
	HC	0.081438	0.077333	0.078385	0.08535	0.082028	0.080975	0.093756	0.098633	0.088055	0.052584	0.072066	0.065902	0.05962	0.072471	0.045931	0.052003	0.06237	0.053471	0.054036	0.082723	0.070327	0.071937	0.086056	0.071928	0.046701	0.071473	0.054608	0.065036	0.092419	0.089759	0.091172	0.072246	0.074724	0.090252	0.076588	0.078649	0.107327	0.098834	0.09429	0.117787	0.097617	0.118291	0.11012	0.147761	0.156175	0.169716	0.154261	0.146975
	HC	0.074111	0.065654	0.05078	0.072378	0.077011	0.086434	0.078128	0.089185	0.073156	0.063167	0.091743	0.068844	0.056301	0.08728	0.070448	0.062764	0.081909	0.052135	0.057667	0.087918	0.070156	0.05543	0.080997	0.049754	0.104236	0.078033	0.055668	0.080282	0.098589	0.074361	0.078512	0.080199	0.078993	0.112516	0.064739	0.102662	0.11701	0.123999	0.118351	0.105029	0.119417	0.153036	0.129518	0.148264	0.164774	0.166345	0.157936	0.161828
	HC	0.092719	0.049331	0.048629	0.096335	0.093235	0.10346	0.092327	0.077918	0.072661	0.081429	0.07726	0.091779	0.080126	0.068824	0.067817	0.089127	0.081736	0.083817	0.06016	0.072796	0.087557	0.05609	0.040911	0.058291	0.086283	0.060428	0.061056	0.09558	0.117492	0.04511	0.084747	0.086785	0.092544	0.081437	0.09309	0.077744	0.107435	0.123065	0.089179	0.120113	0.088386	0.129992	0.160945	0.145959	0.206099	0.220318	0.136757	0.111333
	HC	0.052533	0.027957	0.028346	0.042832	0.05535	0.043468	0.029411	0.049299	0.03484	0.040271	0.058824	0.052573	0.024901	0.036883	0.036368	0.045528	0.049093	0.038784	0.029469	0.039632	0.050383	0.045787	0.029033	0.043065	0.05569	0.0417	0.02524	0.044087	0.038342	0.027687	0.046425	0.03747	0.036093	0.0344	0.045512	0.049829	0.045422	0.055555	0.068276	0.070474	0.074737	0.07637	0.088628	0.116316	0.144499	0.121114	0.134988	0.131064
	HC	0.07483	0.049376	0.055257	0.057445	0.061208	0.053889	0.031002	0.07668	0.062604	0.035451	0.059218	0.053548	0.055397	0.042302	0.054168	0.040126	0.029899	0.04531	0.046045	0.029706	0.064827	0.044103	0.027343	0.032686	0.038293	0.040324	0.069531	0.063495	0.048575	0.038295	0.036513	0.070953	0.079558	0.049009	0.070508	0.074379	0.076808	0.069566	0.096492	0.085043	0.098614	0.112353	0.10871	0.13982	0.166731	0.157212	0.161587	0.126844
	HC	0.056963	0.068788	0.04198	0.071247	0.044445	0.066407	0.069585	0.056611	0.062561	0.046338	0.06139	0.037423	0.055064	0.058782	0.044389	0.053554	0.05124	0.054921	0.055713	0.05545	0.055565	0.05483	0.053152	0.032302	0.067223	0.050515	0.05038	0.040899	0.06112	0.073848	0.06186	0.050256	0.068916	0.05052	0.087641	0.065025	0.076901	0.094748	0.070057	0.095313	0.083064	0.10372	0.116484	0.124216	0.139176	0.148086	0.141584	0.126963
	HC	0.095917	0.084715	0.103018	0.082298	0.080069	0.094474	0.090066	0.073642	0.060716	0.061185	0.083743	0.083977	0.055289	0.073897	0.077718	0.08251	0.073205	0.077366	0.077349	0.074084	0.1053	0.088723	0.067741	0.089061	0.082861	0.077926	0.083724	0.12009	0.109094	0.13412	0.088146	0.097336	0.09321	0.062939	0.132391	0.091518	0.072309	0.109368	0.083112	0.117184	0.115418	0.13088	0.153648	0.192231	0.16794	0.16754	0.131274	0.1951
	HC	0.067897	0.042984	0.049504	0.062662	0.054609	0.060448	0.046955	0.048831	0.052829	0.032593	0.048506	0.045252	0.028185	0.045453	0.027754	0.044802	0.045349	0.05107	0.041091	0.036541	0.033542	0.027661	0.042281	0.05595	0.083474	0.042322	0.064455	0.041697	0.078089	0.066657	0.061863	0.077144	0.092842	0.090612	0.095986	0.096069	0.106121	0.101991	0.107267	0.103913	0.113873	0.137714	0.137357	0.170765	0.199589	0.180394	0.170652	0.16813
	HC	0.095245	0.073112	0.060283	0.087168	0.073504	0.058828	0.051904	0.056795	0.05638	0.026301	0.051933	0.052069	0.041497	0.025962	0.038023	0.04196	0.055854	0.051447	0.061438	0.062868	0.039773	0.054711	0.053801	0.035198	0.033223	0.063116	0.052552	0.063928	0.07498	0.076136	0.044259	0.071848	0.054766	0.063122	0.08324	0.089913	0.107981	0.111862	0.095217	0.110599	0.107277	0.104784	0.134832	0.165352	0.16902	0.141311	0.1599	0.150632
	HC	0.09977	0.086345	0.089114	0.065363	0.067915	0.078033	0.065386	0.051106	0.051792	0.035694	0.05044	0.048583	0.042746	0.032304	0.047384	0.031323	0.049784	0.040221	0.067873	0.052196	0.054804	0.044916	0.04367	0.051993	0.069175	0.043709	0.072831	0.066919	0.087014	0.076392	0.074827	0.082775	0.093548	0.07672	0.085426	0.097883	0.12764	0.111621	0.114417	0.112341	0.14362	0.136501	0.145282	0.169602	0.175349	0.197834	0.17467	0.167411
	HC	0.057678	0.04443	0.036471	0.032527	0.037645	0.066368	0.037056	0.046363	0.0302	0.03711	0.036959	0.040794	0.046042	0.051994	0.015582	0.068425	0.045436	0.056188	0.036202	0.018954	0.065951	0.037755	0.037265	0.037785	0.04709	0.035878	0.04866	0.039043	0.068279	0.042597	0.025388	0.062035	0.053432	0.022876	0.05402	0.048496	0.072143	0.069972	0.06356	0.100184	0.080728	0.114128	0.120639	0.114885	0.134731	0.145052	0.118993	0.11061
HC4058	HC	0.070872	0.070643	0.048007	0.053008	0.071408	0.052815	0.045927	0.072262	0.040703	0.038293	0.046735	0.05518	0.050488	0.047758	0.030073	0.044107	0.046934	0.057727	0.044395	0.057066	0.047085	0.043627	0.062244	0.06145	0.056275	0.053034	0.062234	0.047023	0.087165	0.069571	0.073265	0.064404	0.047685	0.077096	0.100546	0.097099	0.087666	0.114768	0.116585	0.119908	0.13324	0.144389	0.13036	0.157599	0.174787	0.177583	0.182398	0.17561
	HC	0.040276	0.033078	0.038987	0.013709	0.030146	0.049571	0.031585	0.03526	0.037781	0.03041	0.042216	0.029377	0.016159	0.015796	0.043411	0.044296	0.040659	0.053637	0.022784	0.032324	0.051932	0.030755	0.035766	0.035616	0.039518	0.026959	0.030534	0.022916	0.036382	0.024382	0.016788	0.034803	0.023288	0.022774	0.044056	0.019511	0.048343	0.033644	0.047143	0.066526	0.079567	0.090119	0.079348	0.113134	0.131115	0.118166	0.121041	0.115142
	HC	0.041094	0.038713	0.027481	0.051171	0.040556	0.042434	0.056397	0.056379	0.04166	0.062418	0.0509	0.060763	0.030278	0.036338	0.035539	0.030477	0.050334	0.041393	0.036452	0.042306	0.02601	0.045976	0.027175	0.021951	0.04682	0.044923	0.02885	0.044497	0.052639	0.02618	0.025108	0.05146	0.055697	0.04431	0.052261	0.021536	0.063862	0.058516	0.054244	0.069514	0.073243	0.105682	0.078342	0.132631	0.119567	0.122154	0.125721	0.102901
	HC	0.096374	0.067414	0.079851	0.07854	0.071036	0.076036	0.079305	0.074826	0.06393	0.040604	0.081718	0.060491	0.064956	0.061217	0.06758	0.077128	0.054376	0.062039	0.069109	0.076249	0.039002	0.044268	0.070185	0.037389	0.077116	0.07377	0.053736	0.074064	0.076583	0.045161	0.092219	0.064338	0.034324	0.0602	0.061308	0.08541	0.063878	0.092943	0.094075	0.101177	0.111997	0.119804	0.133822	0.136955	0.153047	0.098696	0.154201	0.153873
	HC	0.073191	0.055787	0.043511	0.069978	0.05829	0.059757	0.077161	0.05748	0.087516	0.052892	0.043055	0.054429	0.059166	0.053646	0.053265	0.060241	0.040724	0.054789	0.069011	0.047558	0.063464	0.049653	0.07712	0.045673	0.072475	0.040056	0.03838	0.043254	0.064008	0.036901	0.055752	0.071836	0.056895	0.073173	0.073033	0.054661	0.08037	0.074604	0.071786	0.1011	0.120273	0.114079	0.139487	0.140494	0.129394	0.177867	0.150792	0.150457
	HC	0.058155	0.034076	0.013464	0.053525	0.04027	0.056357	0.057044	0.068191	0.068659	0.037559	0.071849	0.086147	0.052432	0.060756	0.047095	0.040907	0.069182	0.062174	0.050021	0.050763	0.059668	0.034312	0.060622	0.045814	0.041028	0.075163	0.049961	0.036773	0.043398	0.047672	0.041018	0.052214	0.030825	0.044739	0.057904	0.051154	0.041532	0.045585	0.055898	0.093012	0.09233	0.100972	0.094584	0.134617	0.126236	0.123879	0.111256	0.11713
	HC	0.115305	0.080143	0.105617	0.084229	0.081742	0.065713	0.049253	0.073769	0.080366	0.037698	0.059676	0.067512	0.041571	0.057646	0.029294	0.068149	0.067675	0.072814	0.047733	0.036106	0.04008	0.062665	0.04821	0.054064	0.080659	0.057518	0.074918	0.058763	0.088464	0.106858	0.069382	0.102484	0.093785	0.071272	0.104286	0.066521	0.096243	0.101074	0.097824	0.122662	0.13309	0.154609	0.165179	0.154389	0.172148	0.179516	0.169715	0.157299
	HC	0.099003	0.090885	0.051181	0.07734	0.069829	0.078543	0.060288	0.073	0.070613	0.071509	0.070218	0.122982	0.042994	0.0984	0.062466	0.030539	0.076806	0.059658	0.075342	0.044172	0.065039	0.066557	0.100682	0.042695	0.05939	0.056969	0.043755	0.090732	0.058235	0.080484	0.066954	0.088662	0.133968	0.091871	0.137153	0.070268	0.112693	0.100782	0.085056	0.12555	0.10487	0.135723	0.173788	0.174119	0.130722	0.184365	0.164238	0.176391
	HC	0.100138	0.07574	0.071227	0.060891	0.093226	0.0633	0.071754	0.100007	0.105061	0.049683	0.066023	0.061719	0.079409	0.075082	0.046445	0.07533	0.083011	0.063665	0.064053	0.070393	0.098243	0.054822	0.073639	0.074612	0.053801	0.044099	0.055819	0.072035	0.069852	0.094257	0.075057	0.093428	0.090566	0.055976	0.099301	0.061523	0.094778	0.09225	0.107005	0.108783	0.11496	0.136962	0.106418	0.150164	0.16829	0.175737	0.146785	0.139123
	HC	0.132009	0.102057	0.095026	0.121492	0.091599	0.11598	0.090964	0.084237	0.095633	0.074619	0.122466	0.095577	0.087008	0.102676	0.083744	0.082064	0.104294	0.076628	0.099833	0.070963	0.095318	0.098141	0.10119	0.101938	0.083111	0.093649	0.107665	0.092019	0.130083	0.094528	0.112174	0.133293	0.118621	0.103624	0.100402	0.120704	0.110759	0.13789	0.10045	0.11039	0.150393	0.120383	0.175391	0.161978	0.203984	0.193824	0.17779	0.201104
	HC	0.059326	0.066734	0.0622	0.040003	0.055737	0.029378	0.03628	0.044619	0.040405	0.015787	0.031893	0.035108	0.02397	0.03977	0.039859	0.05145	0.039213	0.030135	0.033563	0.054111	0.037088	0.037858	0.045739	0.037331	0.042057	0.049223	0.06072	0.043503	0.067073	0.069985	0.06803	0.086412	0.077789	0.07902	0.084039	0.081055	0.097209	0.113692	0.116555	0.117706	0.127272	0.136791	0.141493	0.181689	0.184263	0.190241	0.181126	0.178396
	HC	0.118547	0.1322	0.117955	0.136434	0.100552	0.111336	0.10867	0.098693	0.114931	0.091044	0.09572	0.086905	0.084545	0.101514	0.086099	0.070952	0.081135	0.083965	0.085801	0.092996	0.10028	0.072192	0.059825	0.093567	0.093377	0.087628	0.086701	0.114633	0.114244	0.098088	0.103341	0.113232	0.108826	0.096291	0.097885	0.085529	0.134404	0.124983	0.110531	0.119374	0.123387	0.131522	0.145987	0.174998	0.191519	0.177241	0.162892	0.154321
	HC	0.040611	0.04529	0.020409	0.057545	0.043998	0.038885	0.03561	0.035505	0.038139	0.020702	0.050675	0.045042	0.045048	0.03757	0.037955	0.027443	0.039939	0.034482	0.027972	0.023729	0.035247	0.028374	0.038167	0.031893	0.027693	0.035537	0.01182	0.029054	0.044187	0.042484	0.042339	0.047627	0.038745	0.032309	0.055507	0.048006	0.069384	0.061943	0.047307	0.056807	0.056573	0.089829	0.074466	0.096383	0.129598	0.119723	0.095551	0.093906
	HC	0.08922	0.106148	0.073744	0.066333	0.065349	0.039552	0.052659	0.066875	0.088728	0.052878	0.06676	0.029636	0.051864	0.03481	0.06595	0.088398	0.036688	0.001601	0.034387	0.047237	0.08657	0.026605	0.048105	0.048717	0.044207	0.062857	0.057953	0.077741	0.09062	0.081208	0.047958	0.074302	0.08055	0.064671	0.096126	0.077763	0.099713	0.097553	0.072779	0.10684	0.114561	0.131158	0.131979	0.163696	0.166195	0.159279	0.177575	0.143898
	HC	0.042145	0.041038	0.041631	0.043162	0.052641	0.046629	0.052351	0.045969	0.056669	0.038939	0.026117	0.056511	0.050577	0.034917	0.040452	0.046418	0.052433	0.036019	0.04957	0.049805	0.044917	0.048964	0.032158	0.029509	0.037386	0.03262	0.029154	0.043539	0.043209	0.053321	0.047422	0.04793	0.055263	0.045924	0.051501	0.039764	0.059807	0.069861	0.061416	0.060615	0.0706	0.083275	0.093943	0.103901	0.128738	0.117545	0.114819	0.114145
	HC	0.067773	0.06453	0.048364	0.068747	0.049824	0.053902	0.053273	0.041025	0.048641	0.036033	0.0605	0.057465	0.046791	0.022398	0.039969	0.028055	0.043074	0.033691	0.040209	0.036642	0.043271	0.039931	0.030511	0.039681	0.063322	0.045732	0.05977	0.058719	0.063995	0.064888	0.044596	0.075452	0.054797	0.070814	0.077577	0.074237	0.062853	0.10248	0.095755	0.069152	0.091877	0.100953	0.110794	0.125173	0.165378	0.154163	0.120358	0.120201
HC4059	HC	0.182695	0.127527	0.15514	0.121099	0.141828	0.173907	0.112979	0.101174	0.080757	0.078233	0.113686	0.056407	0.086664	0.075437	0.104445	0.068532	0.079809	0.063476	0.045803	0.063597	0.090834	0.068416	0.084945	0.080432	0.105485	0.07754	0.067429	0.088909	0.103315	0.105938	0.09501	0.097177	0.128011	0.107994	0.111919	0.128357	0.161121	0.125943	0.138777	0.140617	0.166414	0.167091	0.204089	0.207712	0.215607	0.205697	0.223011	0.201615
	HC	0.090153	0.091598	0.041398	0.068987	0.072927	0.0858	0.079327	0.08172	0.071178	0.038895	0.044963	0.078668	0.067133	0.048357	0.047714	0.041261	0.031577	0.04128	0.057667	0.047316	0.084999	0.042115	0.036327	0.056226	0.070332	0.069002	0.084705	0.053111	0.100244	0.074411	0.074896	0.088293	0.085864	0.064786	0.119741	0.101439	0.11846	0.127139	0.137759	0.119067	0.163403	0.139754	0.168847	0.202513	0.200117	0.217871	0.168704	0.178396
	HC	0.059772	0.035907	0.04826	0.052487	0.05213	0.041277	0.043728	0.056288	0.072378	0.053986	0.041653	0.053468	0.019623	0.047818	0.033389	0.038066	0.052051	0.041833	0.039908	0.038665	0.023197	0.039928	0.040747	0.033614	0.047184	0.051961	0.038951	0.041405	0.053395	0.041144	0.04217	0.054446	0.048931	0.050084	0.062334	0.057468	0.062008	0.064056	0.071436	0.088587	0.107683	0.098927	0.127544	0.103938	0.138342	0.136534	0.133446	0.11151
	HC	0.09957	0.065865	0.071381	0.076129	0.071127	0.054431	0.040488	0.041274	0.054297	0.039882	0.031357	0.030806	0.038021	0.055659	0.043808	0.04864	0.041309	0.04204	0.034964	0.036116	0.044916	0.053898	0.062669	0.056483	0.091587	0.046634	0.077804	0.068888	0.077704	0.079538	0.098341	0.05647	0.064145	0.054259	0.093562	0.090936	0.099899	0.107019	0.111135	0.098995	0.12169	0.130624	0.136168	0.133698	0.160912	0.142224	0.156307	0.118687
	HC	0.134546	0.106722	0.113074	0.11543	0.105333	0.102273	0.09961	0.089485	0.075169	0.037372	0.089206	0.075978	0.050308	0.054022	0.037112	0.068242	0.037109	0.084141	0.07699	0.070494	0.076404	0.039788	0.06112	0.060414	0.058781	0.043823	0.061448	0.065427	0.084458	0.062904	0.090258	0.086674	0.100245	0.118256	0.093478	0.100069	0.111997	0.143201	0.11671	0.137065	0.145471	0.143739	0.161288	0.19084	0.182942	0.167312	0.180081	0.174799
	HC	0.218881	0.17685	0.145623	0.175884	0.153922	0.193371	0.159609	0.103831	0.14775	0.091702	0.081636	0.076479	0.110744	0.111556	0.139683	0.114953	0.116571	0.073034	0.056155	0.074077	0.105141	0.104228	0.101143	0.1193	0.14963	0.093474	0.124284	0.127036	0.160393	0.15444	0.094906	0.096355	0.149772	0.113742	0.124833	0.137823	0.187448	0.159465	0.173259	0.143266	0.204485	0.166577	0.198507	0.167288	0.207189	0.198924	0.232697	0.170917
	HC	0.069582	0.07737	0.05858	0.047977	0.048799	0.055773	0.037466	0.035493	0.053104	0.030348	0.036754	0.026456	0.046093	0.039076	0.036551	0.028737	0.026485	0.042673	0.035853	0.014075	0.031223	0.023771	0.033658	0.054049	0.042345	0.028688	0.037498	0.048092	0.043813	0.044108	0.046799	0.055153	0.0617	0.044613	0.058743	0.046116	0.060511	0.059677	0.081824	0.069855	0.088992	0.101785	0.111357	0.124416	0.125816	0.126487	0.141597	0.123461
	HC	0.209845	0.145683	0.163468	0.138984	0.148928	0.125779	0.116286	0.116477	0.109165	0.101118	0.114445	0.087276	0.054258	0.141659	0.05103	0.108023	0.099635	0.107827	0.078138	0.096167	0.077684	0.085038	0.082734	0.134956	0.088144	0.111268	0.059694	0.147014	0.102124	0.149831	0.088597	0.136142	0.134375	0.127091	0.106737	0.115409	0.16427	0.133478	0.172381	0.154632	0.124845	0.205888	0.185559	0.204718	0.225919	0.225342	0.207675	0.208979
	HC	0.069828	0.047079	0.039658	0.050919	0.050244	0.056861	0.037099	0.05669	0.045933	0.036593	0.041495	0.038963	0.050644	0.036027	0.038456	0.040969	0.060326	0.039722	0.040336	0.020263	0.029865	0.036224	0.050024	0.035761	0.065589	0.016359	0.067115	0.06477	0.077792	0.044793	0.040582	0.048146	0.065636	0.049967	0.096295	0.097203	0.057418	0.0708	0.054368	0.086534	0.107811	0.11137	0.136271	0.158624	0.154034	0.169082	0.149318	0.164398
	HC	0.271218	0.204895	0.221689	0.227053	0.234158	0.226528	0.1512	0.189757	0.130019	0.153278	0.236242	0.163767	0.122442	0.178905	0.103015	0.114058	0.205643	0.126102	0.194638	0.170756	0.128408	0.12753	0.187478	0.14075	0.176153	0.135404	0.18609	0.191203	0.247863	0.152445	0.175103	0.175072	0.197981	0.187679	0.195429	0.140484	0.183554	0.264519	0.222913	0.220383	0.26341	0.188214	0.25567	0.305596	0.334781	0.221729	0.293565	0.270102
	HC	0.1168	0.09097	0.095639	0.085423	0.091132	0.1077	0.091317	0.11398	0.077768	0.055718	0.045987	0.06574	0.058183	0.060463	0.050126	0.065769	0.051759	0.056214	0.061929	0.060383	0.063907	0.067427	0.083088	0.049278	0.069121	0.05648	0.065874	0.071951	0.074702	0.072694	0.082768	0.082991	0.065642	0.104435	0.10533	0.098784	0.123818	0.14365	0.110671	0.10948	0.138876	0.14107	0.167557	0.169673	0.16839	0.203838	0.184953	0.165913
	HC	0.103291	0.077901	0.061393	0.059281	0.055465	0.063114	0.030514	0.039942	0.048301	0.040617	0.056708	0.044046	0.044765	0.026627	0.029118	0.0198	0.027241	0.03147	0.03362	0.030981	0.049277	0.052382	0.062184	0.06387	0.045307	0.061095	0.052377	0.054919	0.06641	0.062781	0.053451	0.050735	0.068127	0.060142	0.07457	0.084622	0.105139	0.109508	0.094618	0.107749	0.123045	0.11212	0.132711	0.17981	0.176336	0.182364	0.171419	0.152766
	HC	0.072106	0.080616	0.053498	0.08179	0.058416	0.083274	0.052517	0.058901	0.082729	0.030531	0.033752	0.044125	0.043557	0.020309	0.049849	0.06061	0.042695	0.017692	0.040153	0.033087	0.029426	0.040707	0.029227	0.044026	0.03419	0.060956	0.032755	0.023622	0.080628	0.049192	0.051499	0.041093	0.042561	0.046808	0.047227	0.037822	0.078351	0.059015	0.060663	0.052484	0.074835	0.099786	0.094622	0.135963	0.109889	0.126197	0.100754	0.103204
	HC	0.12732	0.124263	0.111583	0.114765	0.090232	0.098753	0.092617	0.085401	0.062943	0.07002	0.061783	0.076702	0.088196	0.046001	0.061262	0.078376	0.086831	0.070733	0.070813	0.05312	0.03374	0.069085	0.02748	0.049137	0.08715	0.08161	0.061826	0.101655	0.102024	0.081495	0.089014	0.096422	0.099807	0.058226	0.116972	0.06923	0.124301	0.108872	0.116584	0.128568	0.162	0.167548	0.150355	0.190702	0.209785	0.210284	0.203008	0.160653
	HC	0.064652	0.058603	0.07098	0.085996	0.08121	0.072408	0.069898	0.06749	0.072518	0.066647	0.062702	0.055415	0.052125	0.045709	0.042603	0.045787	0.048376	0.030384	0.062572	0.032811	0.053475	0.040899	0.061077	0.05076	0.060323	0.057326	0.079297	0.064529	0.081642	0.064993	0.058817	0.087311	0.082276	0.074569	0.064892	0.06825	0.106112	0.058467	0.090573	0.106423	0.109696	0.126266	0.148988	0.150339	0.128936	0.155306	0.123297	0.149267
	HC	0.114783	0.099842	0.095957	0.092619	0.089319	0.085088	0.083621	0.084874	0.063413	0.073741	0.0741	0.046507	0.045268	0.046559	0.030533	0.046403	0.058676	0.071298	0.069303	0.051018	0.046798	0.036296	0.05177	0.052515	0.05278	0.070335	0.07897	0.062505	0.082972	0.057462	0.083414	0.09311	0.098271	0.065569	0.079883	0.062421	0.092933	0.11888	0.114413	0.097838	0.10625	0.13097	0.143582	0.155105	0.14886	0.156575	0.169094	0.152293
HC4060	HC	0.00903	0.0088	0.011541	0.01902	0.018007	0.022617	0.019687	0.016854	0.0246	0.021164	0.030538	0.03481	0.021519	0.026766	0.029905	0.025398	0.026137	0.030892	0.022371	0.026291	0.030246	0.018984	0.023193	0.020179	0.030103	0.021993	0.017112	0.023282	0.018683	0.013518	0.021613	0.017096	0.01876	0.010544	0.017482	0.005127	0.008141	0.011119	0.011091	0.014373	0.010105	0.01354	0.011856	0.014623	0.027559	0.031779	0.021351	0.027736
	HC	0.148273	0.12844	0.130048	0.181646	0.13005	0.182713	0.142494	0.132665	0.117959	0.122369	0.11658	0.139836	0.105661	0.119714	0.104033	0.10483	0.101999	0.114069	0.118551	0.153116	0.127833	0.135922	0.124709	0.102862	0.134314	0.122823	0.147986	0.135253	0.162822	0.182536	0.12896	0.151621	0.140403	0.128504	0.144969	0.142742	0.14557	0.163818	0.172683	0.165344	0.171011	0.171061	0.199679	0.23757	0.245707	0.257162	0.273395	0.276438
	HC	0.104325	0.104033	0.086437	0.111983	0.099258	0.0987	0.106609	0.102375	0.095455	0.086037	0.083392	0.082333	0.082486	0.058739	0.105929	0.111375	0.109838	0.078237	0.08003	0.070363	0.130057	0.069891	0.094381	0.088772	0.114562	0.108373	0.121857	0.098119	0.115321	0.102379	0.136201	0.096914	0.099742	0.077056	0.129392	0.149891	0.110101	0.146328	0.133651	0.126129	0.155951	0.169605	0.167089	0.217303	0.248365	0.203661	0.202545	0.193484
	HC	0.084122	0.066608	0.075445	0.068511	0.07268	0.085638	0.075033	0.083337	0.067362	0.053396	0.08036	0.070655	0.062841	0.063254	0.0633	0.075186	0.091489	0.07339	0.07131	0.084936	0.087914	0.066047	0.077952	0.083879	0.077133	0.079177	0.076011	0.08171	0.102473	0.07523	0.066478	0.080817	0.080107	0.070683	0.087681	0.088281	0.108298	0.097095	0.078884	0.112054	0.10986	0.132758	0.144262	0.186384	0.194788	0.191391	0.188962	0.183869
	HC	0.17081	0.161433	0.110666	0.119829	0.128766	0.124205	0.127757	0.125863	0.126846	0.088577	0.146757	0.101902	0.107775	0.072461	0.113319	0.110865	0.129624	0.130068	0.124856	0.128505	0.145199	0.09995	0.137795	0.103179	0.13323	0.101708	0.12777	0.119476	0.155981	0.114682	0.14467	0.137562	0.154029	0.110426	0.200581	0.157628	0.156741	0.180404	0.130291	0.146244	0.176751	0.163775	0.176341	0.193303	0.225007	0.179609	0.243504	0.207517
	HC	0.116965	0.077718	0.071841	0.091701	0.064168	0.092341	0.055456	0.083251	0.078263	0.085931	0.094626	0.091685	0.082689	0.081465	0.08152	0.088903	0.093256	0.083398	0.081	0.093985	0.097072	0.093752	0.099662	0.072805	0.066366	0.092969	0.08377	0.077155	0.097072	0.085594	0.046568	0.069139	0.103581	0.086839	0.120655	0.092407	0.091452	0.105766	0.113444	0.099048	0.127333	0.151814	0.160079	0.195236	0.190962	0.192138	0.198666	0.186132
	HC	0.098096	0.068606	0.079448	0.099169	0.097025	0.093954	0.091598	0.113591	0.094079	0.071118	0.093788	0.10708	0.109055	0.086144	0.080043	0.085398	0.094026	0.080447	0.066568	0.050595	0.090398	0.094871	0.097871	0.075959	0.103765	0.083073	0.083161	0.093881	0.099554	0.103914	0.109067	0.102286	0.09197	0.071508	0.114538	0.105703	0.124468	0.133272	0.093892	0.134879	0.113901	0.180982	0.162853	0.195325	0.210798	0.201147	0.224007	0.173246
	HC	0.176386	0.138463	0.161231	0.170665	0.185982	0.152307	0.182428	0.168556	0.132306	0.093744	0.145256	0.159802	0.093218	0.108942	0.073411	0.158227	0.147389	0.123991	0.065155	0.096438	0.193182	0.103487	0.151671	0.173245	0.19636	0.175938	0.164325	0.122837	0.171503	0.205424	0.14442	0.175416	0.175597	0.141814	0.123908	0.167324	0.142709	0.194794	0.14083	0.221562	0.230388	0.241824	0.177688	0.193735	0.269263	0.291625	0.198702	0.241118
	HC	0.089601	0.072478	0.080619	0.072139	0.062908	0.085558	0.068576	0.081546	0.07529	0.045914	0.085123	0.066057	0.048427	0.062308	0.066817	0.044497	0.085909	0.053468	0.056513	0.039001	0.077273	0.071354	0.093927	0.05264	0.062959	0.070522	0.070457	0.068397	0.089664	0.103625	0.086267	0.084083	0.099746	0.072405	0.06212	0.08264	0.097499	0.124247	0.111119	0.108572	0.097964	0.112541	0.122247	0.172421	0.219382	0.190875	0.233017	0.195945
	HC	0.233209	0.209476	0.170066	0.203464	0.162732	0.233288	0.184375	0.172873	0.155197	0.161831	0.178693	0.159944	0.118231	0.158633	0.161153	0.145194	0.165121	0.168958	0.138509	0.162191	0.186624	0.148442	0.195529	0.153443	0.195006	0.169883	0.202184	0.179731	0.196193	0.198563	0.216732	0.201997	0.209782	0.154888	0.201155	0.207263	0.241677	0.189082	0.222832	0.214245	0.189788	0.254326	0.263504	0.297114	0.32161	0.299265	0.28524	0.334935
	HC	0.110442	0.09751	0.093613	0.119744	0.096597	0.133099	0.102604	0.133618	0.12468	0.106625	0.100089	0.113484	0.089586	0.119294	0.090914	0.115696	0.106087	0.133746	0.111436	0.098048	0.126718	0.068602	0.102641	0.093863	0.114651	0.111137	0.102956	0.122426	0.114418	0.115044	0.106136	0.142866	0.123681	0.125236	0.098802	0.113684	0.144471	0.132981	0.131884	0.168991	0.15339	0.16584	0.223889	0.212421	0.246203	0.230539	0.24238	0.212717
	HC	0.129188	0.119825	0.145817	0.125818	0.089252	0.118793	0.117065	0.131556	0.103174	0.125989	0.148757	0.151797	0.077842	0.093264	0.0864	0.083066	0.114215	0.116817	0.094694	0.11689	0.124163	0.105409	0.144174	0.114564	0.132657	0.134671	0.115381	0.115747	0.126209	0.19341	0.153068	0.160123	0.110084	0.112455	0.152587	0.105648	0.150351	0.170167	0.14391	0.153817	0.158007	0.169804	0.203595	0.22692	0.21635	0.243417	0.256467	0.244564
	HC	0.149497	0.108377	0.105389	0.119406	0.12126	0.132766	0.102503	0.122448	0.131537	0.115227	0.139221	0.093593	0.092387	0.099506	0.102559	0.110111	0.135148	0.111725	0.077808	0.114186	0.131718	0.098081	0.101643	0.137908	0.122242	0.103188	0.123551	0.160445	0.131613	0.116189	0.136263	0.141568	0.144104	0.129389	0.155811	0.106209	0.135043	0.132559	0.136111	0.164943	0.169116	0.157032	0.214391	0.216856	0.240117	0.231256	0.218359	0.230473
	HC	0.226179	0.144182	0.103159	0.168612	0.203278	0.142313	0.191335	0.161525	0.158892	0.093104	0.172877	0.190416	0.111046	0.189877	0.121635	0.184121	0.162829	0.177459	0.122656	0.125233	0.126796	0.202013	0.177161	0.095773	0.18952	0.211223	0.124741	0.172823	0.179903	0.131081	0.132766	0.173489	0.181484	0.145182	0.215318	0.175016	0.16214	0.223968	0.199525	0.262668	0.21132	0.224614	0.200266	0.240809	0.294691	0.289998	0.240968	0.260374
	HC	0.067767	0.073721	0.043703	0.047258	0.050754	0.06438	0.037509	0.07087	0.038372	0.017589	0.076906	0.05761	0.034611	0.029839	0.055546	0.065508	0.039714	0.034469	0.047546	0.056653	0.032824	0.075456	0.028928	0.042922	0.075561	0.058762	0.043567	0.088132	0.060622	0.08536	0.088395	0.078211	0.088766	0.097503	0.11043	0.041785	0.090915	0.124189	0.066105	0.07043	0.100662	0.131131	0.154583	0.196388	0.166913	0.165947	0.202542	0.183366
	HC	0.147166	0.118246	0.150942	0.476932	0.520912	0.151935	0.097562	0.109317	0.120484	0.082989	0.168886	0.117666	0.097616	0.096423	0.115488	0.109366	0.143341	0.087184	0.123659	0.116083	0.142496	0.107076	0.132697	0.098686	0.108085	0.128578	0.129195	0.128686	0.146332	0.147047	0.094494	0.140213	0.125141	0.128366	0.13359	0.135018	0.134986	0.168193	0.143207	0.160519	0.132765	0.21141	0.179925	0.219404	0.218411	0.233858	0.266897	0.224041
HC4061	HC	0.037494	0.036411	0.038358	0.046285	0.042695	0.047488	0.043223	0.052934	0.030253	0.036393	0.04257	0.048604	0.042419	0.028615	0.022285	0.04407	0.037998	0.036238	0.028415	0.02024	0.037603	0.02937	0.038147	0.021448	0.037271	0.039248	0.038641	0.027937	0.041433	0.035417	0.036501	0.040559	0.054377	0.040726	0.054113	0.04267	0.04613	0.052597	0.054717	0.069606	0.078804	0.083791	0.093844	0.105623	0.103183	0.110571	0.114746	0.097277
	HC	0.055036	0.055524	0.046584	0.050615	0.053595	0.038928	0.053329	0.042727	0.032444	0.033229	0.042395	0.041903	0.036212	0.034391	0.030962	0.03947	0.048554	0.035001	0.044168	0.032719	0.043751	0.033353	0.040977	0.037886	0.040287	0.041878	0.046468	0.03838	0.057729	0.053951	0.041845	0.066922	0.052082	0.042231	0.060564	0.043712	0.067647	0.08076	0.056354	0.060722	0.072773	0.086725	0.095099	0.103198	0.124726	0.114905	0.104945	0.094174
	HC	0.055881	0.047245	0.02638	0.05389	0.04959	0.032219	0.046109	0.045554	0.056597	0.050659	0.057555	0.048154	0.054661	0.047939	0.038643	0.040055	0.050266	0.050089	0.034444	0.046808	0.041103	0.043213	0.046003	0.039167	0.05624	0.042842	0.038288	0.044736	0.063123	0.059031	0.05672	0.07291	0.052275	0.056932	0.081972	0.057132	0.086008	0.076265	0.085066	0.088968	0.092828	0.106615	0.115047	0.121903	0.130895	0.123006	0.125452	0.137089
	HC	0.038134	0.04301	0.043079	0.040126	0.036828	0.031089	0.032305	0.036764	0.037677	0.030675	0.051484	0.053301	0.044059	0.034704	0.033103	0.040165	0.02775	0.031476	0.025872	0.021813	0.024837	0.040467	0.034929	0.038763	0.031416	0.036626	0.038227	0.044921	0.039793	0.03887	0.024987	0.02582	0.049364	0.035601	0.047581	0.040814	0.075302	0.064561	0.047211	0.062993	0.068025	0.070547	0.08371	0.086041	0.122707	0.11538	0.099988	0.094111
	HC	0.061456	0.045643	0.053806	0.071312	0.057068	0.071888	0.064436	0.062085	0.06078	0.041331	0.054117	0.050973	0.033919	0.033333	0.043587	0.033095	0.069864	0.047804	0.036961	0.064255	0.035548	0.037217	0.058929	0.044866	0.07474	0.047801	0.046291	0.059753	0.073275	0.06442	0.048575	0.063302	0.06891	0.074863	0.062879	0.052156	0.063703	0.086297	0.088337	0.090089	0.08913	0.093737	0.100296	0.139693	0.152859	0.138938	0.112438	0.135015
	HC	0.054689	0.052851	0.03923	0.037392	0.055658	0.064927	0.05747	0.050915	0.041316	0.038927	0.0504	0.043637	0.034518	0.059295	0.044219	0.024442	0.047088	0.051673	0.039025	0.044248	0.035954	0.025664	0.049125	0.028972	0.043426	0.035923	0.022062	0.047826	0.061421	0.046548	0.03444	0.039034	0.054851	0.045141	0.059685	0.050378	0.054601	0.064922	0.056119	0.061794	0.076536	0.095611	0.090829	0.108677	0.144513	0.12334	0.115062	0.105538
	HC	0.055943	0.08111	0.07891	0.067461	0.075174	0.055509	0.064288	0.051648	0.055416	0.067609	0.055087	0.069293	0.013275	0.060144	0.074414	0.038144	0.04544	0.069368	0.034201	0.045823	0.061505	0.037793	0.035965	0.04966	0.060921	0.048198	0.055362	0.051805	0.070317	0.083349	0.061162	0.078302	0.06455	0.093092	0.086148	0.061316	0.089308	0.086146	0.072897	0.093077	0.107929	0.121162	0.113967	0.132044	0.121737	0.136206	0.134202	0.121366
	HC	0.042066	0.037768	0.018716	0.03258	0.034335	0.049049	0.041178	0.035896	0.036275	0.047193	0.022913	0.018067	0.048672	0.037922	0.023198	0.052654	0.031709	0.040008	0.025784	0.002389	0.030781	0.028571	0.033568	0.030686	0.055309	0.05144	0.031828	0.021023	0.0335	0.047999	0.03739	0.062332	0.026163	0.043128	0.068211	0.043113	0.059164	0.071192	0.068619	0.05135	0.07282	0.082794	0.097395	0.113094	0.123274	0.111802	0.09234	0.085309
	HC	0.085875	0.086436	0.062101	0.083685	0.074738	0.065413	0.064121	0.079026	0.07291	0.063666	0.07773	0.067051	0.049447	0.04935	0.057086	0.055695	0.041643	0.059182	0.066961	0.062676	0.05919	0.054544	0.053154	0.056511	0.081012	0.058875	0.056208	0.074342	0.085587	0.072994	0.078039	0.078655	0.071041	0.074006	0.08677	0.078747	0.089982	0.086449	0.102612	0.085426	0.109452	0.107633	0.115016	0.131159	0.155271	0.164325	0.138372	0.132
	HC	0.03297	0.027611	0.022627	0.053261	0.031261	0.044993	0.027158	0.020894	0.012214	0.028338	0.037371	0.03585	0.02617	0.019249	0.023611	0.016456	0.031616	0.015193	0.022169	0.023941	0.039014	0.022574	0.013478	0.023477	0.013254	0.020717	0.026302	0.037575	0.027732	0.035787	0.027984	0.022138	0.033055	0.029447	0.03174	0.031006	0.041985	0.028711	0.038661	0.050968	0.046153	0.070048	0.073434	0.085257	0.095602	0.097848	0.086355	0.087434
	HC	0.079317	0.057277	0.047082	0.05691	0.050446	0.056988	0.05603	0.052003	0.044113	0.022936	0.052622	0.055278	0.031085	0.039135	0.039351	0.036187	0.041533	0.030724	0.051165	0.045999	0.057909	0.039075	0.048585	0.031587	0.05046	0.054737	0.058756	0.052348	0.084469	0.061028	0.061977	0.077512	0.073853	0.058171	0.083982	0.075276	0.102389	0.093984	0.095971	0.104381	0.104815	0.127497	0.13109	0.129057	0.130954	0.131362	0.126356	0.135362
	HC	0.104183	0.096689	0.113509	0.044279	0.076456	0.098068	0.074887	0.096435	0.067532	0.042046	0.080294	0.104513	0.076061	0.061272	0.061767	0.058264	0.073003	0.060037	0.047438	0.077363	0.102061	0.067597	0.067687	0.083704	0.117856	0.11769	0.12563	0.126484	0.115859	0.158718	0.140535	0.12771	0.055971	0.073474	0.110681	0.087111	0.103407	0.125864	0.115197	0.088305	0.132689	0.161035	0.181253	0.148878	0.178307	0.200509	0.155202	0.159272
	HC	0.042247	0.028138	0.029494	0.030989	0.030931	0.035269	0.038146	0.038616	0.044339	0.026701	0.037294	0.02194	0.039021	0.022097	0.020879	0.032724	0.033282	0.02769	0.027317	0.029087	0.025416	0.031029	0.020106	0.029936	0.034274	0.039776	0.034448	0.02837	0.044612	0.038772	0.030006	0.041254	0.033441	0.031161	0.03374	0.029349	0.050668	0.043853	0.055254	0.052965	0.054254	0.083296	0.078131	0.100943	0.11482	0.110795	0.092237	0.075972
	HC	0.104188	0.053717	0.067823	0.09046	0.088572	0.078155	0.062818	0.079908	0.067009	0.075436	0.098945	0.071913	0.054942	0.077282	0.061327	0.074035	0.070149	0.067919	0.07474	0.061196	0.072161	0.051751	0.064213	0.083584	0.075374	0.092045	0.083196	0.069142	0.098771	0.09783	0.081145	0.115452	0.087934	0.079863	0.067897	0.057387	0.079488	0.099303	0.088673	0.107215	0.094369	0.110704	0.13569	0.115985	0.138316	0.157588	0.136262	0.138174
	HC	0.07843	0.067985	0.07744	0.079378	0.068038	0.071334	0.077671	0.077686	0.072339	0.04625	0.059564	0.055744	0.055453	0.052771	0.056423	0.062177	0.06923	0.067882	0.053707	0.061448	0.054533	0.049232	0.060508	0.057349	0.065306	0.061798	0.067011	0.054643	0.071426	0.0691	0.068592	0.08028	0.080097	0.053053	0.068595	0.071045	0.08839	0.08831	0.080935	0.1021	0.099935	0.11365	0.133259	0.137602	0.144357	0.15563	0.139101	0.118124
	HC	0.044615	0.036291	0.043872	0.037958	0.035457	0.047789	0.040094	0.035089	0.038642	0.018704	0.024747	0.033493	0.030538	0.030711	0.024141	0.025729	0.038024	0.022979	0.027189	0.027567	0.040249	0.050803	0.032655	0.049087	0.045307	0.035693	0.028383	0.029758	0.036362	0.03568	0.02771	0.0448	0.034778	0.03176	0.049754	0.051394	0.054273	0.063024	0.060283	0.0753	0.089009	0.092814	0.089277	0.114315	0.114141	0.129624	0.106149	0.09626
ATB2001	ATB	0.203481	0.197347	0.178938	0.197816	0.155187	0.159589	0.1417	0.183745	0.070576	0.068699	0.131183	0.141642	0.031498	0.053226	0.085503	0.099621	0.112123	0.131958	0.080168	0.050887	0.084029	0.066994	0.12045	0.061272	0.120625	0.109483	0.147275	0.099218	0.155824	0.08336	0.094878	0.106778	0.147839	0.090703	0.135182	0.112474	0.11936	0.170273	0.152584	0.176229	0.137079	0.188409	0.147613	0.170717	0.196392	0.155122	0.221141	0.208924
	ATB	0.217365	0.2148	0.141626	0.165993	0.18464	0.193094	0.223107	0.15249	0.145094	0.153685	0.166276	0.154048	0.09057	0.116294	0.131182	0.103979	0.181426	0.176286	0.137856	0.190721	0.172525	0.172846	0.142527	0.135165	0.141467	0.144607	0.143846	0.129235	0.1974	0.155037	0.173759	0.213364	0.23149	0.167842	0.156386	0.172671	0.18018	0.15201	0.181241	0.223439	0.171292	0.263536	0.233474	0.235674	0.26567	0.245415	0.293386	0.295609
	ATB	0.189445	0.156687	0.137825	0.231932	0.165222	0.165001	0.206046	0.205675	0.17332	0.126672	0.148449	0.121644	0.080959	0.112665	0.074683	0.080302	0.117769	0.085689	0.047583	0.078367	0.107645	0.142436	0.195987	0.108585	0.111373	0.129904	0.182218	0.095657	0.108376	0.139335	0.135253	0.188849	0.163668	0.139593	0.143289	0.128478	0.174392	0.213632	0.145508	0.200323	0.180465	0.184617	0.221886	0.208357	0.228188	0.213576	0.225531	0.237605
	ATB	0.163943	0.143187	0.141738	0.157256	0.13571	0.119676	0.142124	0.149598	0.121312	0.098717	0.149036	0.133107	0.105847	0.064302	0.10589	0.076985	0.1078	0.122229	0.092994	0.11733	0.115547	0.114	0.105046	0.086037	0.121491	0.140434	0.131684	0.110195	0.110008	0.138774	0.107189	0.153326	0.144965	0.132336	0.119263	0.111324	0.158538	0.188844	0.167787	0.141266	0.165817	0.213196	0.203283	0.208532	0.245167	0.25365	0.224819	0.207626
	ATB	0.151348	0.124102	0.124479	0.117888	0.100938	0.130704	0.127109	0.081332	0.070908	0.063696	0.100582	0.083859	0.017218	0.061421	0.076137	0.096005	0.083797	0.052019	0.093058	0.039199	0.074887	0.034847	0.100276	0.063958	0.071147	0.092539	0.099206	0.065146	0.129097	0.073046	0.120472	0.125438	0.092934	0.077921	0.087548	0.107965	0.150935	0.121505	0.145292	0.145401	0.091108	0.167025	0.129653	0.226348	0.258949	0.228249	0.19948	0.227834
	ATB	0.144179	0.131625	0.073807	0.079224	0.10876	0.11153	0.124889	0.115004	0.07936	0.018647	0.083976	0.054746	0.028237	0.05795	0.042255	0.098157	0.09649	0.125766	0.063847	0.110016	0.100692	0.075874	0.066271	0.047244	0.093884	0.104292	0.152134	0.074246	0.126147	0.113138	0.109651	0.119659	0.079015	0.101671	0.112751	0.090361	0.150701	0.092904	0.079462	0.119398	0.131951	0.115664	0.109691	0.213923	0.170377	0.222336	0.21165	0.20555
	ATB	0.14297	0.144374	0.124277	0.154479	0.140195	0.100531	0.12546	0.110223	0.116752	0.075149	0.116257	0.158531	0.105271	0.117211	0.108635	0.131994	0.148172	0.110812	0.071692	0.08541	0.150957	0.128175	0.106677	0.102621	0.158295	0.087674	0.096021	0.09118	0.08414	0.083165	0.133692	0.158958	0.124137	0.117399	0.12119	0.087927	0.149666	0.206782	0.144373	0.122841	0.195023	0.211131	0.214996	0.213856	0.301005	0.24459	0.227738	0.231123
	ATB	0.201035	0.193003	0.152059	0.240549	0.174001	0.16981	0.182468	0.134266	0.131238	0.122365	0.150428	0.167115	0.122019	0.148728	0.102955	0.163945	0.133169	0.118952	0.109945	0.146307	0.137407	0.15463	0.13167	0.141335	0.104928	0.13825	0.133708	0.11707	0.159171	0.144442	0.171936	0.150121	0.144367	0.109905	0.138699	0.180816	0.164223	0.181614	0.147144	0.190126	0.21159	0.253617	0.238565	0.238197	0.236292	0.286389	0.294545	0.224452
	ATB	0.412828	0.292475	0.26014	0.319265	0.336302	0.330511	0.314784	0.346948	0.277702	0.255982	0.286836	0.326656	0.268243	0.185768	0.308381	0.275734	0.23665	0.258147	0.265177	0.266467	0.324676	0.280402	0.349403	0.260455	0.254128	0.261722	0.336946	0.316541	0.29163	0.295346	0.310909	0.311651	0.27176	0.283229	0.33442	0.275674	0.325915	0.303681	0.323166	0.304687	0.248176	0.366176	0.359379	0.360829	0.386302	0.426759	0.429172	0.426133
	ATB	0.22653	0.206662	0.141889	0.202856	0.166087	0.186786	0.126732	0.127662	0.141188	0.110022	0.123477	0.149161	0.092103	0.089826	0.088067	0.084298	0.1159	0.082272	0.099209	0.138738	0.092393	0.09993	0.113067	0.108769	0.079225	0.089951	0.101222	0.096093	0.10566	0.121033	0.143581	0.174707	0.11731	0.097647	0.146921	0.141001	0.135534	0.150291	0.156306	0.163333	0.145156	0.192089	0.181759	0.252469	0.253051	0.26327	0.253262	0.219672
	ATB	0.116984	0.11767	0.120481	0.080455	0.091161	0.112075	0.119996	0.10807	0.097043	0.083477	0.114751	0.097743	0.041607	0.055157	0.036019	0.068822	0.060689	0.084682	0.051954	0.077982	0.093389	0.065331	0.07242	0.05789	0.044634	0.0881	0.068136	0.102845	0.129226	0.094165	0.08636	0.11235	0.110429	0.093264	0.118819	0.058442	0.151288	0.118021	0.088001	0.168057	0.148349	0.152856	0.185386	0.195411	0.221775	0.235253	0.230675	0.186358
	ATB	0.242913	0.222368	0.18713	0.230833	0.225498	0.193941	0.213935	0.180747	0.217095	0.134564	0.221932	0.229956	0.080559	0.120859	0.140727	0.149353	0.159491	0.116002	0.163054	0.169661	0.143253	0.146952	0.193078	0.159764	0.113634	0.16165	0.233525	0.17763	0.154399	0.153249	0.123688	0.24545	0.179903	0.14789	0.143253	0.109265	0.146949	0.250586	0.199847	0.191118	0.177821	0.216304	0.23295	0.286763	0.285402	0.277684	0.256053	0.277408
	ATB	0.274171	0.209043	0.174243	0.213584	0.206239	0.209095	0.206991	0.148348	0.161946	0.125846	0.156514	0.170378	0.125467	0.116243	0.110696	0.174326	0.175801	0.127977	0.145297	0.156988	0.147107	0.13477	0.154253	0.141907	0.159134	0.13602	0.152405	0.145333	0.168309	0.186478	0.191832	0.210543	0.1551	0.1753	0.185905	0.146475	0.206438	0.197885	0.15771	0.23573	0.204716	0.259712	0.219112	0.258558	0.277595	0.295217	0.259139	0.244399
	ATB	0.214859	0.160227	0.110372	0.214985	0.159966	0.162173	0.1431	0.117405	0.081611	0.071676	0.144892	0.126551	0.089856	0.093982	0.098837	0.121002	0.0661	0.106236	0.112518	0.130734	0.080212	0.055385	0.103653	0.041033	0.041772	0.1276	0.111854	0.106073	0.131632	0.076896	0.130547	0.148865	0.110405	0.159004	0.165299	0.170826	0.164238	0.168214	0.153759	0.146408	0.169179	0.216099	0.203261	0.215198	0.265819	0.302101	0.242229	0.211571
	ATB	0.148745	0.173292	0.108631	0.159987	0.177743	0.142962	0.131599	0.13797	0.119525	0.11923	0.086019	0.123395	0.094682	0.104369	0.099469	0.107868	0.09357	0.101542	0.13555	0.149657	0.081735	0.105227	0.140977	0.106475	0.120725	0.164309	0.145607	0.126782	0.170974	0.128134	0.1388	0.173093	0.144497	0.135693	0.201397	0.162307	0.134444	0.216808	0.15479	0.219714	0.242575	0.242877	0.233958	0.262986	0.225102	0.288119	0.229357	0.251992
	ATB	0.174931	0.221041	0.153139	0.185903	0.225072	0.276129	0.222391	0.19297	0.222724	0.10954	0.203229	0.15979	0.11083	0.10731	0.149661	0.049575	0.151869	0.098339	0.152653	0.103649	0.07849	0.144002	0.1713	0.080986	0.083307	0.127614	0.131672	0.167107	0.189442	0.145935	0.17628	0.30027	0.200805	0.163812	0.17438	0.215964	0.199068	0.223841	0.180235	0.251734	0.242216	0.231379	0.274935	0.294291	0.268489	0.268244	0.311764	0.220772
ATB2002	ATB	0.120286	0.117148	0.130902	0.147164	0.089564	0.13101	0.090553	0.11043	0.069114	0.040455	0.108314	0.084079	0.111158	0.059929	0.046561	0.097392	0.086194	0.104385	0.10521	0.115506	0.085008	0.067418	0.08363	0.103787	0.065621	0.113546	0.122037	0.070632	0.128766	0.150916	0.096635	0.119528	0.116843	0.078074	0.066602	0.098914	0.150066	0.130134	0.154007	0.196227	0.153301	0.177702	0.220962	0.191022	0.295027	0.217197	0.24231	0.21469
	ATB	0.190648	0.177897	0.146324	0.175154	0.113702	0.133498	0.148527	0.182038	0.158994	0.079715	0.185108	0.148499	0.095439	0.110097	0.120534	0.092706	0.107268	0.120708	0.068082	0.090674	0.12278	0.119636	0.139038	0.105302	0.112718	0.141484	0.13369	0.121838	0.122974	0.149011	0.130475	0.128886	0.139876	0.145569	0.132454	0.132303	0.170567	0.173702	0.190604	0.236806	0.184175	0.218135	0.200594	0.259349	0.307612	0.270467	0.248687	0.255047
	ATB	0.140745	0.096719	0.112831	0.107889	0.112304	0.110288	0.110625	0.092165	0.098467	0.100898	0.091139	0.082808	0.063033	0.083743	0.081464	0.060983	0.095703	0.071186	0.066468	0.06922	0.081579	0.112129	0.086517	0.070743	0.10052	0.115706	0.114663	0.092812	0.089373	0.101131	0.109527	0.115639	0.111922	0.085446	0.104575	0.111981	0.114923	0.137106	0.113599	0.144373	0.145882	0.192536	0.178097	0.226085	0.200801	0.238781	0.184281	0.200363
	ATB	0.101232	0.137391	0.079353	0.123211	0.121672	0.081836	0.08549	0.079934	0.093178	0.073578	0.137365	0.116633	0.058887	0.087039	0.06443	0.084025	0.095762	0.050084	0.097018	0.111592	0.072562	0.07993	0.11663	0.08206	0.067723	0.110879	0.141202	0.09715	0.100681	0.111799	0.080508	0.106522	0.097585	0.093197	0.081483	0.091469	0.130088	0.108276	0.151629	0.119866	0.149701	0.158931	0.155862	0.163475	0.207004	0.200539	0.175381	0.19809
	ATB	0.126905	0.104496	0.095128	0.141113	0.07995	0.094833	0.125445	0.087985	0.105422	0.097101	0.073369	0.085164	0.050404	0.090425	0.078007	0.068177	0.044675	0.065306	0.057351	0.08903	0.107934	0.077436	0.085667	0.062102	0.087246	0.10819	0.021258	0.079483	0.125815	0.166594	0.11843	0.130381	0.153072	0.109881	0.103272	0.071565	0.158139	0.121159	0.107178	0.09806	0.076996	0.166196	0.195789	0.188453	0.21782	0.188417	0.207102	0.207494
	ATB	0.16132	0.126424	0.099023	0.169819	0.140373	0.133816	0.120964	0.104361	0.11388	0.089673	0.086736	0.05664	0.07733	0.06489	0.097305	0.039197	0.063263	0.085166	0.086002	0.062409	0.116196	0.111084	0.113334	0.09144	0.099864	0.082628	0.113502	0.124999	0.136759	0.094958	0.100523	0.165748	0.113481	0.148352	0.157819	0.126985	0.172939	0.130608	0.177737	0.186027	0.165118	0.210289	0.173766	0.212286	0.277846	0.212093	0.241554	0.258933
	ATB	0.112365	0.103006	0.087162	0.089296	0.126769	0.090504	0.081082	0.084263	0.079199	0.058739	0.093019	0.090232	0.04109	0.071728	0.083431	0.091483	0.063633	0.046085	0.066846	0.062218	0.078444	0.077442	0.098073	0.060957	0.094685	0.071154	0.054928	0.051043	0.060559	0.065726	0.087469	0.088945	0.078619	0.106352	0.09575	0.081017	0.099848	0.108182	0.102291	0.122287	0.130977	0.173809	0.150839	0.198446	0.222513	0.242448	0.200228	0.21348
	ATB	0.08859	0.073386	0.056721	0.081816	0.08058	0.063104	0.063936	0.050652	0.045353	0.03629	0.073112	0.073255	0.029636	0.047476	0.057116	0.043008	0.073943	0.045552	0.051147	0.054451	0.092966	0.093591	0.095469	0.062027	0.073512	0.056995	0.071269	0.068878	0.053829	0.075997	0.076531	0.086883	0.073232	0.079339	0.054813	0.061421	0.085454	0.0734	0.079014	0.083362	0.100188	0.119783	0.125321	0.125804	0.189324	0.145774	0.126821	0.131068
	ATB	0.177398	0.186415	0.157472	0.196151	0.126217	0.175209	0.174815	0.153199	0.088932	0.088456	0.077863	0.090446	0.104071	0.09622	0.048719	0.089213	0.0958	0.072791	0.056794	0.109913	0.069419	0.064588	0.094682	0.077564	0.105172	0.087691	0.082538	0.068253	0.127798	0.105761	0.091275	0.086901	0.148374	0.105176	0.135485	0.09422	0.103499	0.160436	0.097576	0.116668	0.125397	0.143106	0.182226	0.227052	0.253832	0.243911	0.203475	0.149336
	ATB	0.149537	0.159914	0.1398	0.115853	0.094988	0.124517	0.112625	0.111551	0.111675	0.047548	0.131972	0.125619	0.058072	0.050327	0.081447	0.052431	0.100098	0.085527	0.078286	0.070207	0.094502	0.077405	0.08974	0.063542	0.080184	0.11692	0.107176	0.052082	0.0994	0.080316	0.090625	0.11047	0.119086	0.131666	0.119837	0.101418	0.142841	0.121479	0.120739	0.142397	0.168589	0.188767	0.156325	0.197877	0.228722	0.221279	0.210435	0.201478
	ATB	0.119826	0.127536	0.109063	0.109158	0.129627	0.128856	0.093372	0.109571	0.097443	0.074971	0.114298	0.109446	0.067296	0.040575	0.033438	0.077835	0.090833	0.040869	0.04238	0.068493	0.091836	0.056253	0.10461	0.061032	0.122761	0.093882	0.084864	0.11895	0.102274	0.123121	0.113611	0.122093	0.125773	0.113471	0.124738	0.136768	0.132794	0.142143	0.132675	0.174282	0.2022	0.232271	0.209471	0.259701	0.255171	0.234109	0.26606	0.25675
	ATB	0.157858	0.160788	0.072311	0.095215	0.079044	0.090639	0.052413	0.091318	0.084127	0.059313	0.107796	0.106257	0.045874	0.084259	0.061457	0.058183	0.062232	0.053385	0.039617	0.033498	0.099494	0.051029	0.060537	0.009687	0.040874	0.092263	0.068328	0.090929	0.067191	0.095729	0.098159	0.077523	0.061728	0.083307	0.092896	0.094309	0.076427	0.12199	0.083882	0.145654	0.133686	0.118104	0.177165	0.175857	0.195883	0.184281	0.180196	0.198234
	ATB	0.124088	0.085877	0.08616	0.122708	0.090101	0.07435	0.088586	0.111709	0.05432	0.031315	0.093619	0.085242	0.048607	0.065953	0.057988	0.055513	0.061501	0.064997	0.075687	0.056971	0.083767	0.054973	0.0672	0.061659	0.072975	0.044058	0.077363	0.06692	0.082548	0.075849	0.071008	0.093495	0.07864	0.088614	0.055218	0.099135	0.13392	0.115804	0.108528	0.141373	0.128281	0.151817	0.157936	0.197956	0.199013	0.184629	0.208425	0.166157
	ATB	0.133434	0.10977	0.069176	0.135737	0.108219	0.061431	0.094753	0.092153	0.071617	0.082998	0.084862	0.096073	0.057669	0.064394	0.081275	0.066526	0.08985	0.067951	0.056429	0.080151	0.072713	0.087232	0.096564	0.067612	0.084926	0.066475	0.125435	0.082372	0.076813	0.094338	0.075454	0.098924	0.089086	0.122752	0.077156	0.105701	0.057205	0.146173	0.146168	0.161909	0.116432	0.171909	0.176963	0.202611	0.1994	0.216507	0.189951	0.200792
	ATB	0.192137	0.196228	0.104131	0.126144	0.175997	0.14364	0.128426	0.12528	0.107402	0.107084	0.086409	0.118118	0.015634	0.075216	0.028833	0.03628	0.076315	0.108441	0.058684	0.097169	0.123616	0.064016	0.124079	0.078767	0.09027	0.117534	0.082402	0.078722	0.117668	0.10939	0.075669	0.14807	0.158457	0.095087	0.135336	0.117047	0.081882	0.102578	0.10945	0.09333	0.174859	0.152431	0.171663	0.192325	0.199125	0.237932	0.19353	0.198472
	ATB	0.16914	0.123721	0.125268	0.162507	0.097476	0.13722	0.080766	0.105032	0.121515	0.089364	0.133184	0.115909	0.067011	0.053197	0.074841	0.123184	0.075204	0.086732	0.078165	0.065556	0.119771	0.089897	0.08809	0.060243	0.091914	0.080697	0.107422	0.067058	0.106366	0.124323	0.111374	0.152871	0.115441	0.10753	0.118528	0.124968	0.137114	0.139925	0.130454	0.172578	0.169015	0.188418	0.206195	0.203596	0.226554	0.254499	0.217563	0.226796
ATB2003	ATB	0.145326	0.119936	0.109006	0.154967	0.209498	0.139364	0.098003	0.150918	0.11376	0.067348	0.15499	0.120315	0.088513	0.082187	0.053821	0.085759	0.091989	0.130912	0.103749	0.145949	0.137874	0.094896	0.148014	0.086835	0.133118	0.069105	0.090331	0.110145	0.118537	0.0837	0.133256	0.107299	0.131229	0.09958	0.138763	0.168288	0.127167	0.140515	0.091818	0.190066	0.124698	0.148459	0.146584	0.170093	0.241804	0.224932	0.243036	0.210829
	ATB	0.357957	0.424562	0.308716	0.387587	0.413479	0.265108	0.278162	0.273509	0.287393	0.23168	0.310346	0.327816	0.222907	0.222124	0.14834	0.268441	0.351075	0.235145	0.23797	0.242664	0.303421	0.258283	0.241227	0.242975	0.26195	0.266345	0.145905	0.22655	0.300321	0.327604	0.324631	0.302268	0.258141	0.29483	0.284101	0.21656	0.278856	0.392483	0.401811	0.320781	0.361885	0.389681	0.311461	0.30947	0.45703	0.405745	0.384735	0.386238
	ATB	0.153851	0.124946	0.121673	0.125482	0.121798	0.107533	0.13836	0.132322	0.122127	0.075367	0.11485	0.14534	0.073433	0.076634	0.103195	0.117036	0.121204	0.092075	0.084898	0.059936	0.103227	0.077423	0.105461	0.102605	0.099971	0.122375	0.08573	0.118374	0.127171	0.10884	0.097617	0.159408	0.152437	0.108067	0.1246	0.130722	0.200102	0.170153	0.188426	0.201889	0.187745	0.204875	0.193437	0.233775	0.28921	0.263683	0.2571	0.232166
	ATB	0.157088	0.14372	0.130731	0.137001	0.169311	0.155785	0.153861	0.115456	0.122655	0.077782	0.112947	0.099008	0.076449	0.097164	0.090657	0.072432	0.158521	0.118711	0.058754	0.105022	0.066991	0.107878	0.127066	0.106678	0.088474	0.078531	0.1487	0.12676	0.101264	0.113303	0.121404	0.146125	0.106364	0.130802	0.129582	0.102295	0.155641	0.145949	0.141812	0.1974	0.136107	0.175748	0.198457	0.23514	0.264422	0.225944	0.21365	0.219925
	ATB	0.15746	0.173264	0.112382	0.160575	0.141644	0.147046	0.102359	0.172776	0.122914	0.091871	0.144439	0.121298	0.109395	0.085788	0.11997	0.065356	0.12585	0.092825	0.123272	0.117507	0.115306	0.11667	0.138436	0.066787	0.091655	0.088074	0.063532	0.108263	0.178786	0.087022	0.1181	0.107684	0.155783	0.161271	0.149694	0.14047	0.171068	0.138088	0.121862	0.13107	0.16355	0.246373	0.254749	0.229751	0.240665	0.270547	0.264153	0.261576
	ATB	0.170734	0.156508	0.140757	0.190498	0.13738	0.146588	0.148407	0.131778	0.147483	0.086418	0.139419	0.117022	0.114173	0.097264	0.069387	0.101834	0.138186	0.118367	0.101672	0.099393	0.133163	0.12171	0.130175	0.117421	0.096174	0.131421	0.153116	0.133551	0.137488	0.105663	0.13951	0.154698	0.127571	0.128286	0.143833	0.150326	0.12603	0.169912	0.153298	0.117454	0.136054	0.197055	0.207179	0.211358	0.219746	0.236218	0.245535	0.209699
	ATB	0.074982	0.036958	0.033894	0.061047	0.032905	0.057316	0.057607	0.044507	0.052803	0.016319	0.048166	0.055029	0.018968	0.063763	0.043947	0.033112	0.04306	0.046121	0.036304	0.041999	0.05073	0.039578	0.043099	0.028444	0.051423	0.050241	0.044064	0.055691	0.039713	0.036752	0.054185	0.076431	0.067121	0.050774	0.054004	0.074074	0.070472	0.090938	0.062813	0.081628	0.093094	0.101162	0.137661	0.141534	0.160428	0.173532	0.169308	0.135356
	ATB	0.210912	0.171209	0.117696	0.159136	0.148119	0.175596	0.158331	0.090316	0.12726	0.109319	0.124958	0.106093	0.144596	0.072245	0.082177	0.091384	0.101715	0.127317	0.098488	0.094585	0.107779	0.103765	0.132873	0.086168	0.08787	0.125317	0.138772	0.139798	0.159386	0.124678	0.144764	0.133699	0.152781	0.138067	0.120961	0.135137	0.163023	0.180287	0.164451	0.175434	0.13531	0.239312	0.230752	0.228037	0.292684	0.255166	0.279776	0.247956
	ATB	0.281039	0.275991	0.253131	0.233534	0.332324	0.286817	0.168277	0.286617	0.20859	0.263654	0.305746	0.271487	0.229064	0.274359	0.170094	0.215348	0.158122	0.157787	0.183442	0.228617	0.159811	0.234253	0.214208	0.256041	0.240819	0.307069	0.247758	0.16393	0.161595	0.196766	0.213962	0.302978	0.266278	0.296499	0.253206	0.23765	0.228606	0.298016	0.275867	0.337128	0.167712	0.328787	0.228034	0.282776	0.322804	0.31207	0.212853	0.366002
	ATB	0.306031	0.279189	0.233151	0.382995	0.403419	0.320551	0.21292	0.333223	0.226681	0.27706	0.289695	0.450055	0.344082	0.243412	0.333718	0.371319	0.326179	0.327745	0.152678	0.281509	0.229975	0.180172	0.314322	0.247364	0.191555	0.297345	0.220677	0.175909	0.330517	0.217939	0.280334	0.450095	0.286575	0.313256	0.315493	0.342264	0.073102	0.284718	0.372009	0.302836	0.316738	0.381697	0.295753	0.391165	0.409283	0.27448	0.275804	0.430394
	ATB	0.181126	0.163221	0.155105	0.224313	0.143607	0.134123	0.146782	0.142659	0.114292	0.045874	0.18347	0.116428	0.067161	0.092242	0.09242	0.123332	0.153415	0.056359	0.06007	0.083783	0.095894	0.125199	0.108458	0.106083	0.137136	0.147202	0.117164	0.117275	0.115883	0.139995	0.146288	0.232596	0.123543	0.12803	0.155689	0.137035	0.188186	0.172008	0.128587	0.202157	0.161192	0.186823	0.199689	0.234349	0.252026	0.284966	0.198969	0.217075
	ATB	0.209072	0.13246	0.08841	0.17287	0.11324	0.169879	0.142832	0.160488	0.169612	0.06734	0.139489	0.114256	0.093233	0.094785	0.074786	0.114732	0.127585	0.132935	0.101318	0.071965	0.124658	0.105355	0.134348	0.164374	0.101425	0.081239	0.153625	0.131747	0.20494	0.149368	0.174123	0.218341	0.196466	0.157707	0.185817	0.177347	0.292482	0.263819	0.200993	0.210665	0.271298	0.346534	0.250645	0.281636	0.33835	0.3677	0.343111	0.348584
	ATB	0.158756	0.118291	0.094696	0.137468	0.130762	0.106899	0.07916	0.090388	0.064018	0.056558	0.095978	0.071952	0.084266	0.082666	0.05663	0.083445	0.093736	0.113591	0.043616	0.06915	0.151368	0.076443	0.086198	0.036889	0.100689	0.098383	0.085099	0.101062	0.084973	0.123677	0.084943	0.119218	0.150479	0.119901	0.12305	0.107484	0.100061	0.16222	0.134621	0.175357	0.1567	0.119604	0.155374	0.159264	0.172279	0.214947	0.218022	0.245323
	ATB	0.191496	0.190462	0.218	0.197249	0.154547	0.159535	0.144097	0.215569	0.143123	0.063725	0.150574	0.074059	0.119679	0.136612	0.100735	0.085852	0.142557	0.188943	0.079522	0.161403	0.134019	0.087345	0.133951	0.121841	0.067046	0.110397	0.143248	0.122101	0.159679	0.180283	0.129879	0.18658	0.160153	0.108602	0.172285	0.158415	0.179931	0.20779	0.187082	0.226821	0.167069	0.208171	0.313832	0.243956	0.259635	0.265477	0.327826	0.275153
	ATB	0.137868	0.175565	0.093352	0.198789	0.107271	0.100662	0.113112	0.13388	0.101802	0.077161	0.092106	0.081477	0.119136	0.02305	0.053903	0.080131	0.088581	0.082008	0.072306	0.086932	0.018773	0.103127	0.0927	0.060335	0.085307	0.083137	0.132734	0.085366	0.069804	0.100433	0.083069	0.079962	0.107881	0.072975	0.095457	0.106221	0.067281	0.117734	0.112072	0.111858	0.167104	0.197405	0.139896	0.131848	0.246192	0.211801	0.213294	0.207018
	ATB	0.136046	0.068577	0.091596	0.126415	0.072961	0.105248	0.069784	0.086906	0.071369	0.040721	0.029455	0.068371	0.028459	0.02752	0.076749	0.028739	0.077304	0.06551	0.052649	0.042439	0.085091	0.06218	0.055798	0.022488	0.05053	0.083566	0.093041	0.054464	0.074887	0.078855	0.074167	0.11492	0.087469	0.069034	0.126021	0.080014	0.11217	0.095104	0.09422	0.102374	0.148894	0.170026	0.168828	0.178381	0.228732	0.215095	0.231681	0.220792
ATB2007	ATB	0.245751	0.300446	0.250055	0.230935	0.342062	0.242468	0.274953	0.207585	0.289539	0.159028	0.21555	0.237223	0.159136	0.196588	0.100144	0.227083	0.23727	0.339369	0.17755	0.224056	0.220559	0.278371	0.263942	0.235528	0.364494	0.2482	0.284216	0.145169	0.273489	0.269649	0.234794	0.244486	0.252405	0.196743	0.333448	0.334477	0.191154	0.288471	0.274119	0.283924	0.225004	0.26596	0.239939	0.219196	0.295019	0.207394	0.233603	0.308269
	ATB	0.343167	0.230927	0.215685	0.31971	0.341361	0.351566	0.217243	0.217848	0.191501	0.293578	0.20005	0.283869	0.227534	0.210931	0.251895	0.248219	0.331073	0.342638	0.200543	0.280767	0.36313	0.229487	0.202555	0.213403	0.275429	0.252758	0.205498	0.184949	0.242423	0.268699	0.232503	0.227558	0.236028	0.278028	0.233002	0.313108	0.299466	0.308239	0.301447	0.252264	0.303806	0.248087	0.476667	0.34734	0.307631	0.431515	0.199436	0.33485
	ATB	0.254233	0.224705	0.24777	0.51006	0.474902	0.45176	0.486736	0.711171	0.531828	0.340659	0.598925	0.488288	0.086779	0.526446	0.204475	0.393372	0.477904	0.418882	0.223761	0.338382	0.515998	0.495645	0.609703	0.171387	0.307377	0.421657	0.525879	0.429023	0.325602	0.409226	0.364347	0.558902	0.248775	0.267308	0.15087	0.230044	0.350467	0.514535	0.326683	0.406432	0.188181	0.214694	0.230242	0.301298	0.543299	0.306885	0.273765	0.196699
	ATB	0.20521	0.168676	0.238878	0.245714	0.201938	0.292243	0.225399	0.23548	0.273215	0.161806	0.212015	0.235885	0.25418	0.333939	0.23276	0.229821	0.224677	0.252512	0.215945	0.257173	0.189332	0.202584	0.159517	0.204066	0.254746	0.196427	0.261055	0.253514	0.186571	0.213962	0.222022	0.260466	0.245991	0.133701	0.281108	0.300306	0.218491	0.377373	0.249128	0.299125	0.138911	0.325666	0.191376	0.22269	0.394028	0.326093	0.218124	0.274394
	ATB	0.322225	0.400479	0.231132	0.44331	0.285178	0.399524	0.379618	0.288176	0.419955	0.264614	0.328048	0.342282	0.247332	0.305334	0.305057	0.216442	0.325829	0.187872	0.280953	0.254094	0.251279	0.286045	0.194679	0.345145	0.258281	0.275082	0.210682	0.218419	0.298324	0.355682	0.343793	0.261127	0.343979	0.362066	0.325898	0.286641	0.343756	0.339036	0.293542	0.276635	0.226471	0.319562	0.255694	0.50875	0.400986	0.469823	0.408715	0.423093
	ATB	0.4367	0.331543	0.202431	0.237991	0.323102	0.327883	0.275363	0.167632	0.342449	0.126465	0.256169	0.24476	0.218164	0.405353	0.245568	0.320683	0.275655	0.242907	0.279215	0.17644	0.306915	0.159431	0.384255	0.230002	0.199774	0.232612	0.136776	0.213649	0.374806	0.320904	0.152998	0.512459	0.327611	0.395978	0.394741	0.150664	0.316322	0.234903	0.295117	0.332213	0.293298	0.301001	0.45905	0.280848	0.405365	0.273919	0.326794	0.246438
	ATB	0.273172	0.219984	0.246144	0.429591	0.519926	0.305453	0.421163	0.168698	0.31481	0.209555	0.335139	0.297011	0.280315	0.209523	0.267531	0.25688	0.277578	0.22964	0.249699	0.303686	0.164519	0.315757	0.354452	0.246371	0.213859	0.357265	0.295167	0.345497	0.18045	0.284519	0.241697	0.225796	0.371545	0.184194	0.156093	0.304513	0.004403	0.324673	0.370466	0.22994	0.177817	0.219085	0.206521	0.366028	0.159751	0.236129	0.334853	0.441217
	ATB	0.36167	0.316378	0.323512	0.407821	0.483783	0.334172	0.329185	0.309213	0.259423	0.323114	0.297715	0.37598	0.300806	0.149586	0.36433	0.331557	0.263969	0.374494	0.278535	0.326092	0.191839	0.470484	0.380578	0.297149	0.311125	0.331643	0.292494	0.195342	0.347978	0.282102	0.343603	0.383555	0.23791	0.378823	0.324187	0.340772	0.292651	0.217935	0.265936	0.310646	0.313865	0.429987	0.36516	0.418254	0.348424	0.361679	0.438138	0.541293
	ATB	0.295818	0.294921	0.382825	0.263244	0.28683	0.334704	0.241898	0.29878	0.217091	0.28107	0.129136	0.263114	0.243932	0.362372	0.248114	0.279943	0.367952	0.212701	0.268653	0.341126	0.289706	0.231755	0.309875	0.230543	0.209767	0.251828	0.37146	0.287402	0.29565	0.209336	0.26583	0.324459	0.248579	0.279935	0.239849	0.340764	0.258719	0.223031	0.29691	0.231961	0.344051	0.490047	0.326473	0.194598	0.128193	0.27917	0.466272	0.231652
	ATB	0.303264	0.205086	0.413849	0.360905	0.386348	0.251819	0.38613	0.273887	0.292106	0.29461	0.348807	0.337259	0.352398	0.340307	0.299074	0.317349	0.410618	0.177804	0.280343	0.322961	0.257355	0.243717	0.421098	0.272037	0.486016	0.330924	0.208514	0.337344	0.404297	0.413226	0.296339	0.293578	0.350815	0.235749	0.428602	0.433657	0.42324	0.376031	0.324968	0.142093	0.215226	0.397113	0.293923	0.328588	0.371131	0.277858	0.470197	0.276114
	ATB	0.310951	0.32776	0.283717	0.334841	0.410476	0.231774	0.275313	0.305973	0.319605	0.362054	0.302088	0.350173	0.176988	0.318358	0.305199	0.293896	0.286556	0.362539	0.210785	0.169511	0.259697	0.299675	0.27895	0.281141	0.147342	0.327185	0.297851	0.266398	0.335393	0.272532	0.329015	0.2117	0.347893	0.253667	0.333458	0.212066	0.315107	0.298712	0.332767	0.264113	0.26062	0.332846	0.281322	0.261424	0.413979	0.449049	0.26353	0.374615
	ATB	0.246142	0.202047	0.233132	0.240259	0.223447	0.267222	0.346305	0.224034	0.276607	0.269463	0.170872	0.306604	0.310761	0.308162	0.264967	0.231988	0.2368	0.264637	0.226507	0.192364	0.289447	0.303678	0.239235	0.278596	0.218089	0.373999	0.247453	0.250353	0.297815	0.230523	0.220557	0.1702	0.224037	0.28431	0.308498	0.279548	0.261297	0.15369	0.231417	0.196395	0.231791	0.280121	0.392582	0.309063	0.27685	0.278923	0.208614	0.213171
	ATB	0.264252	0.189948	0.318939	0.272456	0.31996	0.257243	0.248597	0.17819	0.233622	0.282185	0.2501	0.263907	0.173854	0.193068	0.24778	0.114201	0.25901	0.297942	0.167527	0.180519	0.22287	0.233308	0.298537	0.308621	0.197924	0.165373	0.227962	0.394276	0.204702	0.269263	0.14517	0.283885	0.416298	0.296384	0.405574	0.319625	0.299486	0.264539	0.378308	0.160865	0.232373	0.316779	0.248308	0.345784	0.139319	0.392399	0.256371	0.199203
	ATB	0.293616	0.23319	0.127361	0.292686	0.247275	0.342449	0.337151	0.266078	0.229395	0.235326	0.222554	0.246324	0.275976	0.139552	0.285439	0.27345	0.289932	0.320586	0.115329	0.207125	0.270102	0.26529	0.143381	0.255289	0.309673	0.212058	0.247814	0.164382	0.292517	0.322028	0.203485	0.218549	0.276809	0.273377	0.298781	0.357154	0.250869	0.268141	0.28135	0.292575	0.411043	0.278136	0.221551	0.27434	0.312807	0.196628	0.282775	0.20599
	ATB	0.253613	0.091076	0.243861	0.41929	0.328248	0.352992	0.287822	0.332743	0.280013	0.220918	0.242959	0.254845	0.299378	0.316318	0.290124	0.150723	0.299025	0.209617	0.260112	0.27731	0.300162	0.211781	0.310319	0.270355	0.199055	0.391	0.300018	0.236283	0.270092	0.147704	0.189305	0.32669	0.276579	0.220628	0.311362	0.30835	0.279997	0.19695	0.219656	0.311031	0.146094	0.292619	0.088742	0.186684	0.267213	0.240147	0.27601	0.227772
	ATB	0.430325	0.19044	0.225381	0.269485	0.240182	0.260425	0.088357	0.268365	0.22386	0.138321	0.344756	0.151031	0.287802	0.232276	0.101524	0.083431	0.325653	0.205779	0.174472	0.24197	0.210099	0.321661	0.22659	0.100933	0.193762	0.148778	0.10567	0.382669	0.272566	0.200906	0.200152	0.152755	0.208833	0.230471	0.302941	0.178548	0.291815	0.226459	0.268887	0.209852	0.266817	0.350401	0.304028	0.324953	0.333866	0.180138	0.325848	0.341521
ATB2009	ATB	0.167253	0.108581	0.142443	0.198329	0.133153	0.108964	0.090123	0.117958	0.133921	0.027207	0.142814	0.101284	0.0955	0.063655	0.082835	0.093759	0.065155	0.060765	0.08823	0.097158	0.135386	0.105243	0.055186	0.029917	0.06905	0.089547	0.111187	0.071316	0.1368	0.095968	0.05622	0.159017	0.133647	0.087591	0.114995	0.116599	0.17056	0.193589	0.195278	0.185881	0.212208	0.202424	0.200795	0.240058	0.272087	0.286602	0.223206	0.241213
	ATB	0.155256	0.110986	0.09739	0.123571	0.105805	0.09293	0.140873	0.080865	0.093636	0.050176	0.074911	0.107254	0.109814	0.108704	0.082301	0.081662	0.063563	0.090327	0.062998	0.130422	0.087551	0.090336	0.064284	0.083474	0.087956	0.095624	0.114375	0.111712	0.092607	0.117086	0.170564	0.218446	0.129701	0.135017	0.149724	0.128722	0.164284	0.234309	0.193404	0.179841	0.204919	0.227686	0.261117	0.215679	0.282559	0.283108	0.294736	0.260091
	ATB	0.277681	0.241628	0.147407	0.272686	0.19038	0.219254	0.191177	0.26071	0.207312	0.148647	0.248808	0.201068	0.10352	0.095066	0.118192	0.094232	0.140655	0.124958	0.136052	0.150536	0.186656	0.122531	0.178438	0.110103	0.135098	0.218298	0.191651	0.171068	0.147602	0.201584	0.213213	0.265197	0.142235	0.162058	0.226949	0.155329	0.148961	0.206947	0.206454	0.236924	0.210749	0.27064	0.247967	0.324128	0.316256	0.243154	0.272705	0.294594
	ATB	0.174469	0.182966	0.149916	0.218663	0.162134	0.158102	0.223744	0.173659	0.179188	0.10818	0.118153	0.177076	0.097674	0.112291	0.096881	0.163971	0.170532	0.111556	0.10703	0.185776	0.060603	0.165143	0.129006	0.156324	0.116955	0.189635	0.137871	0.137984	0.21637	0.215548	0.117272	0.211115	0.135677	0.179775	0.224583	0.163527	0.234465	0.265595	0.289943	0.241364	0.252111	0.261835	0.283781	0.393259	0.32377	0.355881	0.383652	0.382241
	ATB	0.184842	0.164439	0.150901	0.158411	0.13551	0.149746	0.112412	0.189082	0.092545	0.07663	0.113421	0.040045	0.089965	0.087041	0.100932	0.084476	0.069063	0.106268	0.068322	0.100175	0.134494	0.071932	0.08947	0.079419	0.124907	0.135888	0.102951	0.099455	0.051509	0.078328	0.146917	0.17548	0.191093	0.142445	0.135566	0.13198	0.130205	0.156406	0.147882	0.151051	0.233104	0.227548	0.249016	0.22928	0.279591	0.310459	0.290201	0.23216
	ATB	0.135366	0.117121	0.136646	0.128624	0.096987	0.146613	0.117346	0.133828	0.057759	0.056004	0.116767	0.120112	0.124032	0.086319	0.079528	0.097962	0.130206	0.141951	0.090468	0.100798	0.121008	0.098691	0.125027	0.106186	0.086223	0.114989	0.13207	0.101745	0.111801	0.138007	0.143265	0.100206	0.11349	0.134557	0.196139	0.099751	0.134936	0.186349	0.175254	0.179511	0.169023	0.174335	0.187949	0.150945	0.251606	0.25071	0.22887	0.175446
	ATB	0.230936	0.180072	0.184152	0.169034	0.224276	0.162301	0.107086	0.184531	0.157047	0.093464	0.214279	0.124191	0.181045	0.134485	0.122472	0.119999	0.194922	0.116254	0.072643	0.159451	0.158048	0.106518	0.167544	0.127138	0.131342	0.131867	0.231914	0.161168	0.12607	0.125464	0.20832	0.182923	0.118503	0.194372	0.184018	0.142386	0.200468	0.163856	0.174933	0.186456	0.263082	0.226957	0.277533	0.266833	0.258352	0.283871	0.255259	0.275075
	ATB	0.167615	0.166948	0.19591	0.218929	0.170992	0.220478	0.129515	0.188639	0.128691	0.148501	0.156265	0.099338	0.100867	0.202875	0.213465	0.065585	0.112945	0.126041	0.052996	0.121785	0.091046	0.115489	0.103881	0.160946	0.07099	0.132111	0.192147	0.140941	0.159423	0.103361	0.159168	0.213073	0.101822	0.194952	0.218923	0.179064	0.151659	0.267846	0.141465	0.191078	0.143586	0.252438	0.219237	0.209364	0.314607	0.32719	0.212847	0.266807
	ATB	0.163793	0.131134	0.125832	0.194303	0.132156	0.196612	0.139997	0.139646	0.115538	0.127672	0.138604	0.083709	0.143821	0.083773	0.15039	0.072184	0.085732	0.128347	0.09973	0.111148	0.182033	0.14148	0.158424	0.104643	0.107075	0.095763	0.169864	0.179655	0.125722	0.115725	0.114628	0.140628	0.132054	0.075238	0.119561	0.050667	0.161583	0.131956	0.169106	0.183989	0.185038	0.193718	0.239336	0.239229	0.286487	0.261297	0.244398	0.259272
	ATB	0.210224	0.146274	0.138139	0.186698	0.186626	0.162051	0.204709	0.174596	0.178765	0.17457	0.196671	0.148395	0.096603	0.138853	0.182505	0.08399	0.118328	0.228345	0.194531	0.150035	0.169951	0.159032	0.087346	0.17794	0.149615	0.190706	0.192869	0.195752	0.077973	0.151884	0.182021	0.252604	0.136053	0.156307	0.154655	0.225099	0.216084	0.241906	0.246624	0.264323	0.251988	0.306203	0.288191	0.241746	0.296829	0.265005	0.276257	0.286736
	ATB	0.129523	0.102358	0.073173	0.12123	0.083716	0.094487	0.076411	0.095948	0.093737	0.078885	0.100598	0.071502	0.013816	0.00327	0.037897	0.030742	0.043958	0.042591	0.037764	0.056743	0.073976	0.064886	0.04631	0.016743	0.072506	0.088476	0.044485	0.054541	0.065979	0.058659	0.079302	0.087386	0.08339	0.090194	0.088886	0.075719	0.101485	0.104432	0.087031	0.09737	0.134218	0.176648	0.157576	0.185472	0.187258	0.190869	0.184073	0.176609
	ATB	0.152647	0.141395	0.125631	0.127515	0.149615	0.143469	0.092289	0.144883	0.136228	0.094251	0.132372	0.12615	0.087662	0.088806	0.104738	0.085724	0.10314	0.115929	0.111336	0.093678	0.101423	0.096653	0.120174	0.080178	0.100608	0.128179	0.110415	0.120924	0.163777	0.135146	0.163502	0.156307	0.148072	0.134145	0.126722	0.144974	0.149398	0.168174	0.172822	0.179909	0.182161	0.242124	0.209978	0.215181	0.284546	0.264357	0.257084	0.221663
	ATB	0.119293	0.112246	0.104207	0.123752	0.121498	0.097799	0.133379	0.101986	0.092592	0.074198	0.095837	0.09275	0.04213	0.061356	0.073471	0.122856	0.135245	0.08151	0.070904	0.033048	0.092625	0.066323	0.122138	0.076663	0.097179	0.112438	0.080268	0.090881	0.060735	0.087584	0.144248	0.161323	0.090637	0.089206	0.108526	0.134394	0.096508	0.144553	0.131591	0.158771	0.166418	0.150171	0.200996	0.208947	0.209219	0.254453	0.197001	0.230458
	ATB	0.327051	0.252946	0.208827	0.231943	0.18867	0.178907	0.219882	0.186981	0.191991	0.177565	0.23558	0.183959	0.185573	0.169378	0.146267	0.120742	0.156571	0.168989	0.119624	0.227341	0.147337	0.051942	0.178432	0.119749	0.063859	0.068305	0.256444	0.202514	0.21073	0.133	0.260992	0.197819	0.188559	0.158186	0.228449	0.176875	0.258009	0.236475	0.220331	0.170169	0.232649	0.298713	0.23536	0.379222	0.413815	0.416168	0.38993	0.379176
	ATB	0.210991	0.193517	0.169625	0.224071	0.22712	0.241	0.187878	0.180785	0.175909	0.125706	0.176536	0.153344	0.123352	0.098867	0.108236	0.133816	0.125116	0.151958	0.155993	0.06	0.110086	0.157971	0.172772	0.116261	0.187906	0.134332	0.183031	0.180144	0.20345	0.19409	0.175895	0.229276	0.204625	0.168688	0.166027	0.173545	0.242834	0.211737	0.189586	0.186742	0.218894	0.233187	0.210219	0.281796	0.22597	0.256872	0.237236	0.245668
	ATB	0.270264	0.207607	0.176373	0.250452	0.205146	0.234405	0.187694	0.207712	0.237662	0.131941	0.189081	0.231564	0.117169	0.141108	0.106668	0.157221	0.224183	0.195636	0.119426	0.162569	0.163523	0.119534	0.128135	0.142921	0.196289	0.200744	0.203099	0.219034	0.179304	0.250533	0.210886	0.223925	0.268129	0.177097	0.208864	0.163298	0.245281	0.195826	0.223796	0.292022	0.27538	0.291901	0.257265	0.280532	0.351143	0.328147	0.34975	0.321324
ATB2010	ATB	0.19317	0.154152	0.134692	0.139687	0.14194	0.141959	0.119919	0.09335	0.108909	0.056399	0.106416	0.12622	0.102831	0.104399	0.069291	0.097339	0.101587	0.097962	0.071562	0.081297	0.095488	0.10282	0.12284	0.071997	0.106873	0.116344	0.117485	0.080745	0.110437	0.12376	0.138918	0.13712	0.121382	0.111036	0.135662	0.123653	0.130853	0.145925	0.134559	0.171743	0.166417	0.188061	0.18212	0.211196	0.244824	0.241423	0.196532	0.230487
	ATB	0.130662	0.104125	0.078615	0.090067	0.090773	0.0992	0.084465	0.087469	0.078968	0.047606	0.084559	0.077396	0.070972	0.04775	0.055722	0.068913	0.050396	0.049634	0.031756	0.036768	0.028344	0.066955	0.078276	0.049259	0.063135	0.084168	0.065222	0.078836	0.071872	0.052995	0.059232	0.094114	0.071528	0.08441	0.095083	0.088622	0.10128	0.107363	0.138174	0.107244	0.104973	0.145904	0.132937	0.18395	0.174605	0.191054	0.162269	0.147434
	ATB	0.094554	0.115044	0.100083	0.098421	0.085008	0.102219	0.110439	0.116722	0.086344	0.081202	0.115458	0.088561	0.082177	0.066919	0.095136	0.100312	0.109473	0.080315	0.057047	0.084793	0.078264	0.083006	0.064401	0.08007	0.093248	0.091238	0.080262	0.092179	0.08824	0.081575	0.124094	0.110895	0.088276	0.107756	0.113517	0.097996	0.145321	0.13404	0.111173	0.152493	0.124797	0.144902	0.147807	0.196616	0.225423	0.204376	0.175406	0.155586
	ATB	0.168936	0.131878	0.128127	0.15006	0.113809	0.132021	0.110508	0.110083	0.10969	0.072349	0.121624	0.112405	0.063665	0.076195	0.072017	0.110281	0.074385	0.107595	0.080698	0.087677	0.096882	0.10943	0.106433	0.050135	0.095524	0.10377	0.098205	0.069375	0.128587	0.126515	0.115531	0.144251	0.115656	0.127659	0.127359	0.136815	0.1371	0.136321	0.131323	0.138559	0.179693	0.189763	0.18793	0.214377	0.240891	0.241272	0.23155	0.182325
	ATB	0.153924	0.15535	0.10868	0.152819	0.117949	0.080332	0.098597	0.091314	0.109291	0.071784	0.094414	0.085542	0.060824	0.056451	0.080529	0.045871	0.082466	0.091712	0.078642	0.090923	0.091763	0.057282	0.109556	0.058691	0.102724	0.107568	0.10139	0.070196	0.122273	0.113731	0.073006	0.099053	0.084256	0.090695	0.080956	0.107995	0.149673	0.121652	0.109015	0.128847	0.097019	0.110165	0.12928	0.171474	0.199744	0.192635	0.207589	0.183814
	ATB	0.107314	0.106973	0.0604	0.093414	0.087125	0.093516	0.078013	0.075139	0.08116	0.033681	0.070564	0.107105	0.030265	0.057275	0.05912	0.035327	0.073563	0.059601	0.031558	0.051284	0.05055	0.044038	0.070158	0.061938	0.054055	0.041447	0.071358	0.068186	0.062027	0.044516	0.08296	0.097736	0.090141	0.07645	0.074713	0.10388	0.098314	0.10008	0.107421	0.106448	0.125163	0.130491	0.159492	0.140455	0.203596	0.184244	0.152801	0.142835
	ATB	0.075325	0.069148	0.052519	0.075757	0.071483	0.075385	0.079834	0.056118	0.060432	0	0.071847	0.071101	0.040516	0.013238	0.033305	0.047041	0.043575	0.052275	0.03409	0.054842	0.072262	0.053112	0.056797	0.034967	0.083355	0.034252	0.046104	0.039882	0.054111	0.068826	0.044854	0.08799	0.087793	0.070495	0.072466	0.063596	0.069759	0.087732	0.075048	0.102095	0.124782	0.11659	0.129738	0.135692	0.162196	0.17097	0.161198	0.135289
	ATB	0.339214	0.249549	0.280215	0.331226	0.221602	0.212318	0.234414	0.260369	0.232306	0.194189	0.25783	0.254891	0.122933	0.168012	0.241839	0.165153	0.185356	0.202612	0.124045	0.239734	0.204702	0.213546	0.200582	0.110442	0.243778	0.228445	0.280216	0.173805	0.192205	0.219654	0.184046	0.268469	0.1815	0.145145	0.114669	0.149194	0.224562	0.224246	0.182293	0.297786	0.199377	0.242307	0.277212	0.249789	0.250228	0.291125	0.283579	0.201883
	ATB	0.169934	0.141858	0.175835	0.149803	0.148173	0.140305	0.127309	0.155706	0.11764	0.092181	0.153463	0.109717	0.088608	0.081192	0.139918	0.129558	0.11535	0.119439	0.060913	0.105444	0.175651	0.149332	0.104639	0.094908	0.089376	0.102845	0.151673	0.097516	0.121188	0.186088	0.162329	0.123596	0.112795	0.124087	0.127035	0.110684	0.163697	0.122006	0.154393	0.231192	0.154177	0.199765	0.242071	0.208705	0.254999	0.294877	0.247672	0.179501
	ATB	0.152191	0.080579	0.067991	0.115672	0.077589	0.114649	0.098162	0.097414	0.069153	0.060613	0.079885	0.065328	0.044296	0.056935	0.037217	0.07701	0.095934	0.054685	0.031144	0.060874	0.059356	0.055266	0.092277	0.089873	0.078926	0.067544	0.122569	0.079052	0.089133	0.06312	0.052882	0.092534	0.12547	0.076258	0.096663	0.099371	0.139485	0.117414	0.112707	0.155144	0.157606	0.157693	0.1576	0.200001	0.204587	0.198639	0.216695	0.214165
	ATB	0.095782	0.117448	0.1053	0.091882	0.080712	0.069546	0.079663	0.085077	0.073992	0.045037	0.059055	0.09561	0.030886	0.054669	0.050026	0.057405	0.057218	0.057903	0.065457	0.060055	0.070851	0.060198	0.046339	0.041969	0.06024	0.050092	0.07819	0.072938	0.080277	0.073647	0.053924	0.070676	0.093767	0.080745	0.075833	0.072104	0.111817	0.102407	0.114087	0.107035	0.130481	0.127804	0.141309	0.15354	0.192948	0.190307	0.18392	0.148444
	ATB	0.103431	0.101906	0.077291	0.09771	0.076223	0.073031	0.068913	0.092775	0.073708	0.056731	0.106801	0.089322	0.040932	0.0735	0.047479	0.078316	0.094549	0.072465	0.06229	0.057819	0.070787	0.043801	0.062825	0.056936	0.090642	0.066141	0.056158	0.064027	0.064005	0.073401	0.101764	0.104012	0.072341	0.100518	0.077428	0.074411	0.104601	0.124861	0.116715	0.138457	0.142685	0.149875	0.146663	0.190529	0.196597	0.185346	0.152534	0.162592
	ATB	0.090509	0.086161	0.07435	0.089064	0.071232	0.078071	0.063905	0.052129	0.054745	0.022629	0.045757	0.039516	0.049399	0.036473	0.052482	0.029377	0.057874	0.071312	0.025672	0.048095	0.045355	0.052605	0.033847	0.050399	0.066667	0.074995	0.048596	0.045021	0.058644	0.061467	0.058718	0.05986	0.086462	0.047597	0.076332	0.072649	0.103718	0.089028	0.096581	0.103776	0.119902	0.129004	0.143405	0.170184	0.160016	0.17213	0.17418	0.148349
	ATB	0.161128	0.139474	0.112231	0.134238	0.11627	0.121659	0.117944	0.11867	0.101963	0.084971	0.122012	0.112042	0.1013	0.085306	0.076786	0.096129	0.123572	0.097654	0.084676	0.10506	0.092851	0.076536	0.099103	0.087958	0.113993	0.11651	0.097398	0.095005	0.109761	0.112031	0.105211	0.112121	0.13362	0.124887	0.118352	0.136865	0.118704	0.133285	0.153277	0.134426	0.159671	0.189261	0.186615	0.224685	0.219163	0.211982	0.198649	0.213425
	ATB	0.128545	0.112737	0.095909	0.138294	0.096783	0.104246	0.11543	0.082908	0.085556	0.089763	0.106029	0.089738	0.063772	0.109997	0.06348	0.07962	0.09659	0.079508	0.087847	0.116376	0.098626	0.08671	0.103108	0.078694	0.093855	0.099547	0.096467	0.093006	0.13468	0.102902	0.09277	0.11894	0.092455	0.09748	0.11269	0.088886	0.140071	0.139276	0.10953	0.125761	0.126488	0.152803	0.159046	0.172629	0.165167	0.178991	0.202578	0.20607
	ATB	0.104999	0.090824	0.078294	0.089754	0.072882	0.061215	0.07411	0.093247	0.090376	0.081404	0.088077	0.096151	0.07541	0.071118	0.051329	0.050333	0.059492	0.062815	0.049269	0.076513	0.066116	0.058027	0.046185	0.070151	0.046875	0.056155	0.061647	0.072217	0.080065	0.067856	0.050951	0.0872	0.087335	0.095122	0.102104	0.083767	0.134034	0.102996	0.117362	0.10095	0.130837	0.135152	0.142123	0.167185	0.199046	0.184438	0.189884	0.181022
ATB2011	ATB	0.126779	0.098612	0.120649	0.123418	0.12451	0.130157	0.086197	0.099306	0.101329	0.059619	0.081815	0.081906	0.053576	0.079826	0.059667	0.055286	0.103705	0.069834	0.075033	0.05023	0.08661	0.078876	0.062919	0.072314	0.059508	0.092426	0.099585	0.093563	0.087929	0.0847	0.08347	0.096603	0.110605	0.101895	0.123551	0.090692	0.123255	0.143548	0.103353	0.140483	0.119739	0.140362	0.113937	0.138387	0.183523	0.162748	0.161648	0.158582
	ATB	0.173355	0.171808	0.130551	0.182884	0.127652	0.123897	0.099852	0.121344	0.095611	0.060562	0.119719	0.094374	0.070486	0.065058	0.076668	0.072354	0.07784	0.10119	0.058629	0.083254	0.095401	0.073611	0.069561	0.098282	0.068578	0.087415	0.106866	0.07076	0.104002	0.105945	0.083356	0.117664	0.080071	0.076197	0.093964	0.089197	0.110439	0.123684	0.130864	0.13789	0.116905	0.166297	0.142137	0.148129	0.181185	0.1942	0.199695	0.161218
	ATB	0.33053	0.250538	0.251563	0.263283	0.203824	0.298195	0.232252	0.255997	0.266042	0.202468	0.2186	0.219982	0.183194	0.236383	0.181821	0.236894	0.227802	0.218198	0.183656	0.201976	0.218165	0.18098	0.15784	0.164118	0.23076	0.276804	0.178573	0.257444	0.272765	0.237346	0.25101	0.284701	0.19895	0.21653	0.203033	0.20921	0.261423	0.242668	0.220706	0.222818	0.268484	0.248441	0.223896	0.272173	0.273547	0.257221	0.219122	0.246619
	ATB	0.226154	0.185609	0.179524	0.176291	0.226839	0.147999	0.152325	0.168959	0.196021	0.124495	0.145977	0.182587	0.08378	0.125566	0.139609	0.151668	0.143355	0.169505	0.125953	0.12589	0.10003	0.137916	0.089981	0.074318	0.101593	0.125684	0.130802	0.127365	0.165807	0.154825	0.170749	0.174341	0.151406	0.093096	0.125341	0.153238	0.192562	0.135745	0.13128	0.184009	0.166498	0.188519	0.158734	0.182441	0.240096	0.178086	0.195605	0.194229
	ATB	0.130393	0.061575	0.099621	0.091661	0.103303	0.093849	0.09013	0.06756	0.080583	0.053083	0.103069	0.06291	0.049779	0.042909	0.057787	0.0523	0.059207	0.05801	0.04274	0.064642	0.066045	0.062357	0.063141	0.045901	0.077271	0.07345	0.073765	0.08058	0.079646	0.090474	0.090883	0.100777	0.089106	0.079912	0.087172	0.119664	0.128385	0.12257	0.099946	0.132796	0.10922	0.146341	0.142992	0.142013	0.186641	0.170989	0.16878	0.154243
	ATB	0.152772	0.149898	0.115229	0.132159	0.119523	0.141611	0.116211	0.138812	0.090666	0.089857	0.1137	0.102122	0.067547	0.06104	0.100749	0.085093	0.124104	0.118718	0.079797	0.079207	0.085196	0.09727	0.112859	0.070857	0.090025	0.087059	0.110442	0.073879	0.132371	0.12824	0.088737	0.125727	0.089614	0.106387	0.102263	0.136736	0.14519	0.135351	0.129981	0.158419	0.11396	0.139932	0.138939	0.15381	0.192113	0.17286	0.171637	0.175744
	ATB	0.178161	0.130215	0.102184	0.136135	0.145425	0.15289	0.13069	0.173319	0.099285	0.096098	0.149062	0.102628	0.045314	0.068684	0.070939	0.104601	0.101967	0.084359	0.079784	0.053586	0.096792	0.084226	0.088722	0.059212	0.09352	0.114848	0.115743	0.099735	0.11019	0.082975	0.134057	0.127155	0.118765	0.098842	0.13972	0.096256	0.144178	0.142761	0.12613	0.156853	0.137039	0.144708	0.135064	0.167227	0.207812	0.194244	0.196076	0.185927
	ATB	0.1728	0.161186	0.095484	0.156847	0.118718	0.134944	0.129877	0.137279	0.112739	0.047863	0.115769	0.116831	0.063969	0.062958	0.071424	0.122101	0.109551	0.096635	0.066905	0.085474	0.067183	0.08982	0.121749	0.08899	0.078642	0.091443	0.093425	0.080725	0.117849	0.080919	0.139135	0.124704	0.112557	0.10535	0.133354	0.086279	0.14523	0.149419	0.114808	0.146422	0.109024	0.152064	0.157105	0.175934	0.198715	0.190375	0.201044	0.195854
	ATB	0.117882	0.099561	0.082072	0.120982	0.099498	0.096457	0.105181	0.087486	0.078857	0.03756	0.093278	0.073941	0.032206	0.01038	0.019987	0.06327	0.05633	0.055431	0.036577	0.059607	0.04092	0.026928	0.04938	0.042091	0.064074	0.06406	0.072054	0.021663	0.078729	0.095371	0.033281	0.082218	0.071775	0.062853	0.077114	0.081554	0.079434	0.098981	0.081581	0.099588	0.079352	0.097813	0.100725	0.113707	0.14926	0.146519	0.124539	0.113241
	ATB	0.153768	0.156614	0.121794	0.124887	0.130507	0.146503	0.123066	0.097861	0.123416	0.085126	0.110695	0.104977	0.076121	0.054578	0.074242	0.099489	0.103346	0.110106	0.072002	0.090845	0.086948	0.060128	0.074101	0.066976	0.087767	0.115992	0.089359	0.063902	0.116513	0.090438	0.087726	0.115705	0.103465	0.11755	0.107875	0.126239	0.130779	0.088623	0.112352	0.13953	0.114213	0.142194	0.13293	0.135521	0.173676	0.17175	0.154693	0.141674
	ATB	0.170659	0.186661	0.12841	0.160039	0.13114	0.122849	0.127304	0.129279	0.119973	0.090544	0.117486	0.115967	0.049327	0.05443	0.05063	0.095151	0.1062	0.061865	0.045332	0.063712	0.082003	0.062309	0.086834	0.059836	0.064048	0.102372	0.107121	0.077673	0.101196	0.081086	0.074884	0.117334	0.104739	0.083245	0.08675	0.104752	0.120353	0.108309	0.091672	0.120188	0.113897	0.140086	0.136758	0.160733	0.178028	0.14835	0.16582	0.142205
	ATB	0.179428	0.144373	0.131938	0.165229	0.128286	0.15245	0.131416	0.146372	0.128779	0.093195	0.13826	0.143567	0.11597	0.11257	0.119713	0.120712	0.108436	0.10354	0.069636	0.116249	0.125814	0.111244	0.110519	0.097743	0.122616	0.133226	0.113831	0.119571	0.125692	0.122234	0.116199	0.139772	0.129596	0.13164	0.154058	0.120449	0.160908	0.165543	0.159514	0.180168	0.141682	0.170188	0.155106	0.156739	0.179945	0.205387	0.22482	0.204263
	ATB	0.270219	0.235599	0.240526	0.231816	0.221911	0.256445	0.226815	0.216517	0.17952	0.168298	0.149695	0.143687	0.080396	0.103245	0.117332	0.144853	0.180459	0.119401	0.106153	0.141714	0.165185	0.184721	0.151896	0.129514	0.130424	0.17539	0.175742	0.183985	0.240026	0.213054	0.171227	0.187266	0.156042	0.217627	0.143768	0.185092	0.172468	0.232552	0.181306	0.20908	0.222251	0.185785	0.171592	0.222319	0.273582	0.232219	0.243802	0.214801
	ATB	0.156593	0.107695	0.125548	0.146982	0.097096	0.176837	0.125239	0.094819	0.154042	0.073941	0.137785	0.071071	0.100375	0.122863	0.060767	0.143159	0.087334	0.131304	0.075396	0.093182	0.134698	0.11399	0.104482	0.118143	0.118015	0.086388	0.093508	0.113619	0.113764	0.116689	0.095953	0.104216	0.136084	0.093757	0.13004	0.099047	0.127193	0.107148	0.102641	0.140912	0.131546	0.145456	0.12446	0.170671	0.142707	0.198027	0.142776	0.190957
	ATB	0.225279	0.14278	0.142188	0.171069	0.128673	0.152455	0.117354	0.158226	0.140137	0.089947	0.127278	0.13827	0.093175	0.07988	0.095172	0.096842	0.096698	0.103355	0.076627	0.109162	0.121384	0.080594	0.121391	0.083097	0.083712	0.122324	0.1238	0.120327	0.113542	0.120021	0.097081	0.159985	0.155809	0.122901	0.120647	0.14821	0.129782	0.141583	0.143835	0.193473	0.10841	0.160953	0.139598	0.190779	0.202033	0.189344	0.17072	0.185081
	ATB	0.197524	0.21925	0.180024	0.201633	0.177088	0.170823	0.162848	0.186158	0.137315	0.110113	0.164375	0.132913	0.073292	0.104882	0.098047	0.110321	0.1092	0.10718	0.094667	0.115298	0.102233	0.124667	0.106568	0.105034	0.107701	0.11865	0.136751	0.126652	0.135837	0.148669	0.163321	0.14331	0.155314	0.136295	0.153793	0.143431	0.151708	0.16485	0.181068	0.18396	0.13104	0.15671	0.173037	0.206127	0.235269	0.234743	0.244673	0.216785
ATB2012	ATB	0.074466	0.079803	0.075002	0.13162	0.103493	0.100691	0.114731	0.087948	0.091357	0.077297	0.074613	0.096073	0.07878	0.084112	0.061305	0.084247	0.110683	0.118705	0.084253	0.102897	0.040376	0.081835	0.108521	0.068315	0.103523	0.089192	0.092379	0.078021	0.092791	0.112908	0.071515	0.096216	0.071297	0.098766	0.071407	0.080571	0.104273	0.111336	0.1302	0.132114	0.137877	0.137394	0.159138	0.189659	0.187605	0.196466	0.166301	0.189656
	ATB	0.088901	0.096929	0.070101	0.094908	0.080695	0.060256	0.095455	0.040995	0.052729	0.052672	0.083205	0.061935	0.080177	0.067213	0.042319	0.054452	0.04019	0.081461	0.081591	0.06697	0.090976	0.080854	0.057821	0.059772	0.071161	0.067982	0.088681	0.085237	0.046971	0.059337	0.071817	0.111742	0.086471	0.07851	0.126156	0.099798	0.120572	0.118184	0.126564	0.136129	0.150439	0.148679	0.161524	0.20845	0.212449	0.256842	0.193027	0.192629
	ATB	0.139432	0.083186	0.090827	0.122123	0.097563	0.100916	0.049302	0.099436	0.084559	0.059538	0.05666	0.09124	0.051635	0.050445	0.057002	0.065954	0.072949	0.088647	0.072984	0.080676	0.042265	0.075281	0.009369	0.026912	0.098544	0.098584	0.106223	0.07664	0.09813	0.088062	0.082219	0.115762	0.09728	0.113496	0.134946	0.092248	0.125152	0.147194	0.089609	0.149605	0.113168	0.154098	0.163337	0.205006	0.205227	0.190176	0.191775	0.16969
	ATB	0.097125	0.079676	0.089461	0.111347	0.139995	0.112035	0.111969	0.140711	0.114019	0.129264	0.147452	0.128663	0.084502	0.127359	0.109985	0.1099	0.101166	0.099901	0.086713	0.113855	0.06817	0.094798	0.094295	0.110286	0.108409	0.113479	0.135674	0.10501	0.103446	0.07534	0.108695	0.143075	0.105097	0.106471	0.099583	0.119204	0.135375	0.171491	0.133383	0.18333	0.144022	0.19162	0.18176	0.218632	0.223859	0.211245	0.222568	0.231684
	ATB	0.155361	0.141777	0.152842	0.106749	0.167789	0.120292	0.153701	0.146701	0.096283	0.063448	0.168508	0.136231	0.134766	0.095877	0.122578	0.099288	0.135054	0.049498	0.106955	0.070648	0.115682	0.041115	0.12895	0.119376	0.098796	0.103852	0.127953	0.082193	0.045263	0.123602	0.135071	0.136184	0.119713	0.08866	0.143558	0.15983	0.131431	0.126406	0.145389	0.157656	0.105937	0.168077	0.188549	0.210172	0.185872	0.181414	0.177504	0.20795
	ATB	0.158623	0.137349	0.090846	0.150075	0.12942	0.134234	0.112238	0.141798	0.098394	0.0252	0.102884	0.1113	0.104613	0.088024	0.121489	0.094084	0.110997	0.100792	0.085823	0.076086	0.08301	0.080372	0.066716	0.082103	0.142289	0.123679	0.117865	0.105276	0.097838	0.126608	0.140942	0.167602	0.141084	0.112518	0.159875	0.107603	0.149936	0.186891	0.144727	0.16467	0.165802	0.166318	0.204563	0.237901	0.264886	0.236587	0.232137	0.226586
	ATB	0.156373	0.117335	0.131801	0.148853	0.114276	0.129446	0.142186	0.08806	0.084411	0.070873	0.120437	0.088667	0.02078	0.040008	0.036549	0.034865	0.056996	0.056353	0.089301	0.094115	0.062164	0.08626	0.04777	0.080872	0.043558	0.063512	0.116187	0.109429	0.087844	0.096908	0.105063	0.121325	0.132567	0.103495	0.118201	0.097079	0.132062	0.149681	0.117471	0.153308	0.142579	0.141154	0.211945	0.187211	0.217851	0.221609	0.207115	0.186694
	ATB	0.063966	0.070914	0.065787	0.125133	0.12315	0.079031	0.066793	0.088583	0.086569	0.079134	0.107833	0.091216	0.047671	0.084822	0.120339	0.054213	0.097546	0.11473	0.053766	0.105313	0.108744	0.105705	0.095745	0.109385	0.076525	0.109837	0.091885	0.110864	0.122878	0.068063	0.073855	0.084722	0.062305	0.137617	0.062813	0.071521	0.061566	0.103694	0.064153	0.059435	0.026954	0.102305	0.075612	0.078597	0.148448	0.144279	0.114903	0.101818
	ATB	0.109948	0.068323	0.073421	0.113426	0.072759	0.08296	0.065424	0.096615	0.073197	0.063653	0.092463	0.069769	0.059754	0.087876	0.044581	0.072896	0.088459	0.063606	0.070138	0.051768	0.085203	0.072369	0.079059	0.061315	0.050957	0.069876	0.105199	0.074981	0.067729	0.083952	0.080576	0.123581	0.090258	0.078476	0.088747	0.068198	0.098471	0.100851	0.082152	0.097002	0.111021	0.087358	0.11192	0.159844	0.176189	0.186584	0.179795	0.149688
	ATB	0.139265	0.107332	0.069628	0.121096	0.061808	0.109971	0.11991	0.075408	0.080663	0.051264	0.084276	0.076928	0.050238	0.054319	0.032573	0.060512	0.044029	0.052028	0.070044	0.033391	0.054799	0.05922	0.073609	0.067843	0.064395	0.089876	0.072836	0.054168	0.062845	0.085757	0.069992	0.090201	0.087387	0.089768	0.046348	0.092068	0.111793	0.112962	0.075338	0.137144	0.097299	0.150248	0.101488	0.168568	0.174792	0.186203	0.156775	0.147663
	ATB	0.24291	0.233883	0.230936	0.136309	0.147354	0.197751	0.170651	0.141112	0.123497	0.095085	0.14186	0.103094	0.099259	0.097358	0.094786	0.104391	0.132337	0.14921	0.04916	0.10412	0.118487	0.047803	0.068625	0.086464	0.079581	0.046396	0.096472	0.075229	0.111921	0.126897	0.099404	0.147973	0.130751	0.115531	0.153604	0.151196	0.11034	0.158025	0.129924	0.148903	0.149097	0.158512	0.137179	0.20866	0.165784	0.25834	0.202205	0.242565
	ATB	0.09352	0.117198	0.050033	0.103238	0.088539	0.075152	0.06389	0.121569	0.090466	0.071727	0.112253	0.097201	0.077316	0.05037	0.065791	0.045829	0.059355	0.093338	0.084957	0.093415	0.090349	0.089387	0.07855	0.053114	0.056765	0.063359	0.085134	0.111812	0.116917	0.061981	0.067652	0.100813	0.07473	0.092587	0.098895	0.094474	0.092719	0.095029	0.10086	0.12781	0.143475	0.126886	0.157428	0.215291	0.180199	0.165686	0.123644	0.165451
	ATB	0.160367	0.125383	0.118385	0.16054	0.117636	0.12048	0.139225	0.112804	0.12561	0.049209	0.106259	0.072593	0.101453	0.073165	0.102612	0.109487	0.098292	0.086937	0.065092	0.111707	0.109057	0.124842	0.106601	0.108919	0.108548	0.11531	0.110957	0.07272	0.112291	0.094695	0.106945	0.148836	0.112121	0.119896	0.153232	0.116767	0.113517	0.168737	0.156039	0.177304	0.145012	0.194315	0.164781	0.193308	0.222149	0.187494	0.209977	0.163857
	ATB	0.166985	0.146891	0.119847	0.118648	0.090639	0.112736	0.087887	0.098927	0.093695	0.018094	0.083444	0.069807	0.025823	0.055339	0.028488	0.051826	0.039615	0.073569	0.042691	0.05983	0.077787	0.05577	0.068598	0.050258	0.074279	0.116784	0.050965	0.06403	0.070284	0.110046	0.085976	0.102662	0.108734	0.060316	0.092492	0.097076	0.152141	0.083711	0.112634	0.141682	0.123679	0.162397	0.173462	0.156052	0.188927	0.212747	0.160026	0.178933
	ATB	0.140273	0.115966	0.107396	0.12403	0.109981	0.117704	0.10935	0.131819	0.120995	0.084167	0.152249	0.103891	0.091975	0.129458	0.090067	0.070766	0.135405	0.105009	0.097743	0.149458	0.138012	0.120799	0.118976	0.101022	0.131317	0.130798	0.124943	0.067917	0.15478	0.129055	0.103611	0.14643	0.124623	0.084055	0.176353	0.11864	0.146603	0.137179	0.107696	0.157903	0.165072	0.162594	0.166089	0.188599	0.191914	0.229021	0.226956	0.21306
	ATB	0.129714	0.107075	0.084338	0.095059	0.122992	0.070635	0.059427	0.080146	0.039663	0.024407	0.074688	0.066264	0.044579	0.045499	0.07421	0.056674	0.087271	0.066389	0.051772	0.056016	0.072822	0.085508	0.075515	0.06137	0.072001	0.071423	0.087829	0.037314	0.063925	0.127969	0.078598	0.110119	0.086145	0.115217	0.084674	0.110543	0.090899	0.096059	0.094396	0.151819	0.145444	0.131486	0.126338	0.142313	0.139154	0.175028	0.130969	0.15691
ATB2015	ATB	0.101336	0.073651	0.107856	0.144598	0.141291	0.122661	0.12082	0.112643	0.098148	0.0942	0.15088	0.126501	0.071094	0.037903	0.070736	0.08526	0.14479	0.13856	0.119837	0.088641	0.088277	0.117733	0.093019	0.095515	0.116786	0.102407	0.078789	0.126899	0.12244	0.102443	0.154773	0.143419	0.034435	0.120215	0.101506	0.105976	0.135773	0.099707	0.133547	0.094612	0.129337	0.148599	0.134873	0.225711	0.20603	0.195316	0.184026	0.167358
	ATB	0.093186	0.112971	0.081182	0.096614	0.139766	0.094834	0.084347	0.063017	0.090111	0.080652	0.098037	0.145914	0.092808	0.075369	0.085905	0.100191	0.083143	0.079165	0.098091	0.02423	0.073019	0.086396	0.077784	0.140793	0.078399	0.088179	0.097732	0.077575	0.047367	0.107076	0.08892	0.074736	0.053647	0.057281	0.059745	0.086456	0.103718	0.105304	0.090701	0.096759	0.056508	0.113291	0.099362	0.172675	0.152909	0.173633	0.158437	0.129135
	ATB	0.086646	0.08326	0.061923	0.056624	0.076934	0.085435	0.079074	0.078488	0.102427	0.082843	0.082066	0.107391	0.083062	0.072983	0.035819	0.073824	0.05412	0.064428	0.049197	0.087015	0.093176	0.050787	0.079525	0.043596	0.077313	0.076683	0.032078	0.059111	0.034877	0.061584	0.09429	0.096097	0.067755	0.0658	0.047549	0.065338	0.09995	0.085934	0.079504	0.062943	0.118721	0.160934	0.093954	0.100519	0.160623	0.147747	0.143285	0.13411
	ATB	0.078408	0.059227	0.079798	0.108353	0.085472	0.092189	0.065471	0.088206	0.043258	0.085665	0.106676	0.085237	0.070047	0.097821	0.053049	0.106647	0.053972	0.090695	0.046401	0.077107	0.095481	0.040634	0.101861	0.080822	0.046237	0.028885	0.039642	0.058017	0.064695	0.066324	0.114859	0.056241	0.117687	0.082223	0.082845	0.045779	0.070238	0.086671	0.108405	0.042796	0.089663	0.099454	0.150319	0.135624	0.171118	0.19802	0.129597	0.145968
	ATB	0.414029	0.292821	0.311164	0.371981	0.325423	0.376319	0.320468	0.27466	0.361763	0.237205	0.289302	0.28503	0.181324	0.116222	0.212834	0.180505	0.159622	0.282431	0.20361	0.186116	0.194418	0.271667	0.245374	0.276682	0.273263	0.305521	0.249989	0.277073	0.312556	0.329949	0.287486	0.317096	0.233012	0.183052	0.217344	0.272932	0.298969	0.307582	0.245626	0.322671	0.303278	0.328735	0.357262	0.241382	0.400022	0.405845	0.389652	0.319395
	ATB	0.083037	0.072534	0.027951	0.059302	0.081503	0.098712	0.074897	0.085425	0.068265	0.055985	0.073093	0.083971	0.061279	0.051398	0.076676	0.049793	0.059196	0.060894	0.055985	0.094665	0.061231	0.034796	0.039934	0.072733	0.045888	0.044307	0.069985	0.059057	0.061799	0.062414	0.047714	0.051334	0.070213	0.085455	0.066054	0.078431	0.077723	0.087037	0.084373	0.082939	0.084943	0.134901	0.099513	0.124447	0.152413	0.139746	0.134302	0.124822
	ATB	0.067646	0.078227	0.05609	0.091095	0.108679	0.086799	0.096275	0.069811	0.082965	0.06666	0.090899	0.083922	0.061019	0.079896	0.06255	0.06346	0.078228	0.086538	0.049776	0.056965	0.072459	0.058513	0.080025	0.048196	0.060412	0.057363	0.073598	0.049761	0.071227	0.060895	0.069593	0.072507	0.081469	0.084655	0.096866	0.079039	0.088598	0.113427	0.079487	0.124522	0.097438	0.105506	0.130965	0.16494	0.179253	0.175081	0.191007	0.191711
	ATB	0.166522	0.142869	0.1023	0.140104	0.105305	0.126407	0.127643	0.138914	0.122293	0.114236	0.130177	0.094711	0.107547	0.062345	0.058392	0.09523	0.073001	0.083566	0.061725	0.10504	0.115922	0.131891	0.07358	0.071496	0.112985	0.076365	0.087063	0.120663	0.135319	0.089622	0.135013	0.15532	0.129337	0.13895	0.140388	0.160019	0.131417	0.168129	0.146224	0.151001	0.173519	0.204827	0.193498	0.254202	0.23544	0.255685	0.202556	0.225759
	ATB	0.096624	0.105256	0.069179	0.111167	0.092063	0.096804	0.077789	0.075974	0.087789	0.07891	0.099044	0.082587	0.103876	0.117798	0.120762	0.125076	0.128691	0.070507	0.082473	0.086561	0.099208	0.096783	0.091614	0.093989	0.05145	0.115744	0.098599	0.083351	0.101925	0.077618	0.095389	0.093452	0.074368	0.111843	0.083726	0.107558	0.082785	0.122379	0.143816	0.137789	0.115641	0.092343	0.170192	0.130163	0.225961	0.142828	0.16455	0.161882
	ATB	0.353305	0.362215	0.347486	0.285997	0.374113	0.314736	0.230222	0.32927	0.267236	0.14957	0.188751	0.24758	0.208178	0.089888	0.168592	0.240116	0.188884	0.091437	0.092505	0.078968	0.207838	0.163813	0.146491	0.160774	0.127449	0.126931	0.201887	0.160913	0.202744	0.134658	0.227489	0.254311	0.199185	0.241589	0.315635	0.18549	0.260466	0.265633	0.193616	0.193573	0.151775	0.304382	0.285542	0.250639	0.307424	0.293046	0.304268	0.306767
	ATB	0.060387	0.043058	0.066087	0.094545	0.067052	0.090197	0.076511	0.074692	0.073625	0.044986	0.076076	0.081542	0.069672	0.068215	0.047531	0.055479	0.079014	0.086242	0.070463	0.074786	0.087423	0.05887	0.053666	0.052343	0.049479	0.049246	0.081086	0.06952	0.066377	0.080319	0.072618	0.075945	0.068847	0.051008	0.093911	0.093086	0.086993	0.131129	0.095919	0.121876	0.12206	0.111869	0.136589	0.158027	0.183573	0.14735	0.172771	0.136076
	ATB	0.143017	0.116308	0.098453	0.112415	0.096951	0.119293	0.090484	0.095181	0.094244	0.108279	0.1187	0.092251	0.114104	0.095541	0.06826	0.086986	0.095453	0.118661	0.112985	0.075644	0.101106	0.104063	0.098803	0.107983	0.097052	0.079126	0.12815	0.11893	0.091603	0.079191	0.086085	0.173219	0.101767	0.117738	0.090952	0.11342	0.127	0.123721	0.127506	0.14315	0.118009	0.12149	0.144043	0.199267	0.248053	0.198533	0.237625	0.175966
	ATB	0.130471	0.094228	0.066013	0.128169	0.103708	0.090217	0.057129	0.074648	0.064876	0.033359	0.060546	0.065942	0.074989	0.067274	0.05245	0.052934	0.066674	0.068149	0.04712	0.079631	0.039055	0.06069	0.098583	0.046946	0.062125	0.089962	0.068057	0.068501	0.056507	0.129817	0.13695	0.122918	0.087699	0.112221	0.135035	0.176637	0.101173	0.125481	0.124992	0.139189	0.197337	0.202449	0.203778	0.257824	0.296812	0.256504	0.279732	0.206137
	ATB	0.150816	0.102445	0.139863	0.084445	0.13401	0.121369	0.084069	0.098848	0.081278	0.058974	0.126413	0.171474	0.135723	0.082902	0.090658	0.058276	0.159588	0.141523	0.14561	0.073322	0.20799	0.144604	0.107214	0.125131	0.119766	0.113465	0.11316	0.102666	0.088916	0.078858	0.126526	0.11306	0.105606	0.129665	0.182949	0.088476	0.112092	0.204396	0.170523	0.195291	0.105396	0.227415	0.22238	0.242776	0.208054	0.194885	0.187022	0.202288
	ATB	0.090376	0.077988	0.073042	0.086023	0.060682	0.088186	0.077154	0.099245	0.091417	0.074848	0.086108	0.094714	0.058269	0.063683	0.071136	0.081572	0.038095	0.092552	0.051572	0.071017	0.072494	0.054367	0.073852	0.05576	0.064336	0.083016	0.064576	0.070279	0.048916	0.100626	0.086438	0.069996	0.098133	0.069236	0.073941	0.115554	0.101524	0.102619	0.075712	0.088103	0.097829	0.114279	0.124554	0.150496	0.149137	0.175664	0.155626	0.121413
	ATB	0.075895	0.057573	0.054934	0.089571	0.09115	0.073567	0.071467	0.100491	0.092502	0.042658	0.06718	0.077726	0.03705	0.046378	0.075889	0.043941	0.071466	0.074536	0.047444	0.087882	0.060861	0.0222	0.054274	0.048233	0.070791	0.088891	0.081132	0.0301	0.064801	0.092223	0.076374	0.097228	0.095379	0.063671	0.062132	0.089355	0.048689	0.077992	0.082603	0.09027	0.094989	0.109362	0.110774	0.104382	0.15667	0.159614	0.118633	0.107113
ATB2016	ATB	0.14052	0.065066	0.057358	0.091771	0.08789	0.085179	0.078924	0.063611	0.074268	0.076847	0.086625	0.070344	0.061632	0.06558	0.04933	0.061234	0.067813	0.052919	0.048597	0.083461	0.059209	0.073115	0.078974	0.052028	0.060789	0.065576	0.06883	0.046802	0.081798	0.08229	0.062787	0.089894	0.074868	0.089244	0.072947	0.095705	0.101318	0.083612	0.084257	0.092581	0.107562	0.127973	0.126485	0.151809	0.178256	0.174157	0.165418	0.140088
	ATB	0.085137	0.065436	0.053167	0.071605	0.068762	0.077417	0.068342	0.055504	0.065669	0.022224	0.04393	0.055731	0.047045	0.056261	0.021571	0.053055	0.0489	0.030378	0.025011	0.070239	0.04351	0.054186	0.075221	0.031835	0.043543	0.038514	0.039293	0.046926	0.055153	0.024876	0.065377	0.085788	0.062785	0.078079	0.073071	0.073666	0.082303	0.068692	0.095512	0.096943	0.091434	0.139801	0.127557	0.135565	0.185462	0.156387	0.153856	0.144541
	ATB	0.050287	0.039296	0.026907	0.052967	0.028351	0.048733	0.056742	0.064237	0.039411	0.034009	0.058546	0.035438	0.027649	0.045351	0.019514	0.022622	0.05918	0.055632	0.032457	0.042928	0.02826	0.038467	0.033359	0.048489	0.02155	0.027115	0.04741	0.044625	0.052091	0.043379	0.046129	0.041862	0.039044	0.032662	0.051967	0.045393	0.056381	0.04546	0.074466	0.072556	0.086331	0.096389	0.091979	0.092525	0.103057	0.122891	0.101187	0.090507
	ATB	0.124806	0.142715	0.105396	0.109182	0.092731	0.106161	0.093102	0.080923	0.096238	0.066611	0.076404	0.052581	0.060032	0.084065	0.05506	0.069856	0.081648	0.056554	0.044074	0.070731	0.083282	0.082477	0.064997	0.047487	0.069089	0.0639	0.060977	0.067494	0.084998	0.072931	0.085613	0.080536	0.103322	0.08191	0.113232	0.083419	0.104794	0.110692	0.091763	0.122891	0.109334	0.141964	0.159285	0.172392	0.182835	0.170541	0.185783	0.178861
	ATB	0.056905	0.051373	0.041996	0.072984	0.060071	0.059571	0.061771	0.03985	0.018338	0.004644	0.035642	0.054134	0.020575	0.019725	0.026231	0.05369	0.02673	0.061737	0.017252	0.021093	0.046575	0.033559	0.02403	0.032006	0.043837	0.057838	0.059965	0.044412	0.045954	0.078078	0.059917	0.081131	0.043034	0.049363	0.069047	0.055791	0.092244	0.090305	0.098529	0.112039	0.113758	0.156611	0.13098	0.17861	0.171061	0.178377	0.160358	0.152876
	ATB	0.108747	0.054966	0.04077	0.073998	0.057664	0.056443	0.050137	0.062928	0.043605	0.033333	0.056751	0.070914	0.055165	0.038387	0.036727	0.051665	0.040412	0.044449	0.049286	0.059172	0.050872	0.063573	0.054002	0.05156	0.081191	0.06185	0.073289	0.071989	0.10703	0.067826	0.113646	0.104619	0.107155	0.10587	0.133472	0.102297	0.108342	0.160404	0.135254	0.172394	0.148329	0.186371	0.201094	0.191845	0.232114	0.232116	0.198906	0.194003
	ATB	0.087696	0.089909	0.068945	0.102314	0.092743	0.059477	0.09911	0.087813	0.094257	0.034998	0.068958	0.067356	0.0625	0.044731	0.044707	0.081513	0.077629	0.054294	0.047491	0.079485	0.060826	0.08896	0.073421	0.04178	0.104876	0.080236	0.059561	0.065641	0.067231	0.075972	0.098638	0.085553	0.07961	0.082997	0.116844	0.115149	0.082741	0.120373	0.116865	0.090644	0.127232	0.129451	0.114054	0.146699	0.164658	0.177653	0.156246	0.147861
	ATB	0.085682	0.074193	0.067599	0.070312	0.067717	0.06492	0.093032	0.079154	0.065537	0.076575	0.092072	0.074601	0.059254	0.057894	0.052856	0.068106	0.091789	0.068972	0.040135	0.083785	0.072292	0.050369	0.086069	0.050507	0.058373	0.055354	0.059166	0.063295	0.057231	0.077405	0.060764	0.079018	0.059515	0.107647	0.08343	0.097887	0.077835	0.121988	0.08086	0.116839	0.113851	0.164145	0.122991	0.154824	0.163131	0.14274	0.156016	0.142926
	ATB	0.160947	0.161227	0.155497	0.184731	0.142075	0.12163	0.137848	0.121876	0.111417	0.102797	0.106278	0.13846	0.087748	0.056289	0.065258	0.072285	0.091572	0.095861	0.056338	0.081106	0.129587	0.067827	0.109436	0.053146	0.091156	0.109459	0.093146	0.093792	0.09864	0.109513	0.103002	0.109787	0.10403	0.10821	0.129326	0.105035	0.130206	0.127585	0.110243	0.14239	0.134842	0.15305	0.196117	0.211046	0.247488	0.236863	0.186768	0.201472
	ATB	0.108098	0.077662	0.066163	0.119062	0.104474	0.09026	0.075059	0.065885	0.046868	0.069688	0.044311	0.070647	0.063467	0.053786	0.067586	0.048211	0.048312	0.058842	0.04648	0.040099	0.067713	0.069953	0.061356	0.021804	0.046477	0.087018	0.063636	0.074878	0.081839	0.074115	0.055221	0.074275	0.088576	0.0897	0.101774	0.0867	0.098736	0.105985	0.114208	0.131604	0.134667	0.15156	0.150781	0.183147	0.183853	0.163534	0.165491	0.160184
	ATB	0.237198	0.185779	0.129486	0.233189	0.160183	0.166576	0.181409	0.191274	0.239075	0.098048	0.211331	0.136002	0.085903	0.122356	0.094679	0.138386	0.114155	0.200356	0.164334	0.13862	0.204131	0.121504	0.126054	0.075705	0.116054	0.200057	0.160671	0.126381	0.130236	0.198464	0.177975	0.206332	0.156293	0.131755	0.205921	0.104563	0.177392	0.210659	0.15045	0.222473	0.200388	0.156259	0.162508	0.246916	0.278424	0.249199	0.262648	0.180913
	ATB	0.298943	0.19684	0.161444	0.273007	0.230818	0.207133	0.190434	0.234857	0.196679	0.124597	0.241006	0.175076	0.047017	0.122017	0.121926	0.156877	0.186925	0.15787	0.152635	0.120773	0.199877	0.092337	0.206776	0.119588	0.096549	0.254766	0.164559	0.119619	0.198847	0.221206	0.123796	0.285568	0.218464	0.15248	0.137433	0.216888	0.195437	0.277559	0.206135	0.161682	0.192518	0.263168	0.230893	0.273696	0.380996	0.319808	0.303791	0.227103
	ATB	0.084515	0.043505	0.038682	0.068594	0.016418	0.073566	0.050813	0.058204	0.063055	0.064622	0.045899	0.056241	0.044067	0.036371	0.053517	0.04758	0.043354	0.058067	0.01856	0.047085	0.035091	0.022408	0.065764	0.03131	0.023795	0.053453	0.048104	0.04969	0.032401	0.046939	0.040368	0.081815	0.056812	0.059947	0.062423	0.047681	0.050317	0.067741	0.063486	0.072538	0.07349	0.106018	0.093006	0.122959	0.164397	0.120743	0.150665	0.114472
	ATB	0.12326	0.087211	0.06727	0.111729	0.074531	0.075823	0.08632	0.08352	0.049769	0.055269	0.092599	0.08891	0.071978	0.065991	0.055427	0.0545	0.034495	0.080243	0.04243	0.06419	0.059351	0.065564	0.058755	0.049772	0.054153	0.103865	0.050995	0.088208	0.089093	0.076659	0.054508	0.090931	0.065348	0.091518	0.084476	0.060852	0.086873	0.105504	0.082538	0.132556	0.122782	0.126126	0.139389	0.179705	0.193137	0.182877	0.179332	0.176496
	ATB	0.050533	0.042701	0.027978	0.053479	0.063287	0.081175	0.082971	0.057889	0.060137	0.042572	0.065662	0.05346	0.028102	0.028775	0.045125	0.046828	0.056886	0.051339	0.038635	0.042913	0.055314	0.026183	0.040841	0.04367	0.052438	0.044661	0.06214	0.05294	0.04359	0.04856	0.054507	0.041557	0.052547	0.03977	0.068639	0.049243	0.072908	0.091056	0.07109	0.066636	0.087886	0.091917	0.110798	0.110234	0.148532	0.129004	0.119325	0.101758
	ATB	0.110976	0.076686	0.042041	0.101026	0.072093	0.067188	0.085947	0.080534	0.075332	0.060783	0.111781	0.077828	0.043698	0.078088	0.0429	0.066711	0.078983	0.085417	0.053624	0.069134	0.076038	0.077287	0.068073	0.056327	0.06635	0.064091	0.066841	0.064307	0.101091	0.095913	0.091331	0.123529	0.087155	0.069099	0.100776	0.093017	0.086246	0.080654	0.097878	0.116667	0.108734	0.142124	0.151011	0.163704	0.160207	0.146064	0.159429	0.153994
ATB2017	ATB	0.176157	0.122373	0.113044	0.126736	0.104309	0.117403	0.114845	0.084887	0.073495	0.078637	0.108315	0.074399	0.055506	0.092548	0.035819	0.070208	0.097514	0.086203	0.036501	0.085387	0.097583	0.06244	0.083738	0.08175	0.114414	0.101083	0.097693	0.060309	0.113856	0.088864	0.128389	0.097077	0.123689	0.119097	0.121257	0.123543	0.154161	0.180306	0.18326	0.195259	0.175394	0.156495	0.182379	0.185327	0.237417	0.217523	0.226307	0.21615
	ATB	0.15026	0.11054	0.11012	0.122662	0.143534	0.10118	0.09032	0.107664	0.098743	0.049662	0.082962	0.072096	0.085586	0.044057	0.085773	0.054376	0.088402	0.062443	0.035424	0.043003	0.067126	0.062634	0.083471	0.062206	0.063605	0.098482	0.074651	0.113402	0.087884	0.091191	0.101693	0.118733	0.120658	0.115627	0.098771	0.085105	0.123049	0.108471	0.122298	0.144409	0.132756	0.145978	0.19007	0.183995	0.195503	0.192474	0.1851	0.189108
	ATB	0.073242	0.088838	0.067141	0.090818	0.087902	0.083635	0.075978	0.069359	0.05858	0.050085	0.068316	0.084056	0.044603	0.038156	0.05925	0.059777	0.054114	0.049016	0.050959	0.041621	0.059636	0.047164	0.06521	0.059518	0.050128	0.055371	0.073226	0.061077	0.062247	0.065324	0.075506	0.073707	0.079875	0.077952	0.079942	0.08599	0.109706	0.098673	0.085751	0.103539	0.107273	0.145217	0.139093	0.168936	0.178768	0.173511	0.168832	0.149194
	ATB	0.036699	0.052376	0.029479	0.043107	0.063111	0.037927	0.058432	0.061452	0.058433	0.039006	0.057298	0.065815	0.035455	0.049602	0.024968	0.029508	0.037673	0.038946	0.020668	0.021606	0.030537	0.042056	0.031985	0.045105	0.040594	0.058422	0.053337	0.062476	0.090688	0.083998	0.102074	0.104033	0.085155	0.090764	0.094495	0.08864	0.099875	0.096813	0.085012	0.111302	0.107724	0.122117	0.135919	0.169572	0.1426	0.185951	0.146916	0.132164
	ATB	0.153864	0.14695	0.108713	0.134705	0.116656	0.136815	0.113527	0.125242	0.099572	0.080803	0.136353	0.117886	0.070104	0.07928	0.076177	0.101725	0.101626	0.097164	0.11226	0.117534	0.097761	0.108545	0.121075	0.120143	0.121581	0.088635	0.126728	0.133094	0.150194	0.135757	0.136935	0.177363	0.131712	0.14648	0.130106	0.128183	0.136039	0.186289	0.149975	0.166665	0.149541	0.203618	0.171467	0.230971	0.246261	0.220373	0.235586	0.233903
	ATB	0.142275	0.09164	0.083934	0.119551	0.078545	0.08469	0.090179	0.107708	0.082458	0.063417	0.080956	0.089475	0.046829	0.075829	0.040242	0.044222	0.035342	0.028999	0.031137	0.043395	0.072554	0.078671	0.053677	0.038943	0.064954	0.075057	0.0886	0.065993	0.093403	0.082571	0.081117	0.103496	0.065279	0.086182	0.119361	0.089203	0.124396	0.103655	0.135067	0.13119	0.128813	0.127728	0.169533	0.178914	0.201187	0.180442	0.183358	0.165185
	ATB	0.160839	0.122647	0.125749	0.108927	0.118095	0.100513	0.119297	0.14605	0.082158	0.076404	0.090331	0.108253	0.073839	0.087872	0.074676	0.067707	0.092907	0.096622	0.090435	0.078601	0.08417	0.066809	0.082149	0.067545	0.072448	0.101141	0.077889	0.089673	0.103091	0.106873	0.114791	0.1115	0.124203	0.103698	0.119227	0.101136	0.133489	0.153042	0.143824	0.14788	0.168531	0.171487	0.176815	0.229567	0.246296	0.241801	0.202028	0.209494
	ATB	0.108832	0.069901	0.092104	0.08945	0.072049	0.123139	0.070738	0.094153	0.093499	0.059933	0.082445	0.07387	0.062814	0.073748	0.054233	0.06121	0.066373	0.079392	0.074257	0.061635	0.083046	0.073791	0.092242	0.061318	0.058442	0.09266	0.068948	0.068472	0.087902	0.076614	0.086571	0.098572	0.112611	0.102592	0.092772	0.089676	0.124621	0.089443	0.083276	0.103957	0.108097	0.160734	0.161796	0.158053	0.186739	0.172702	0.153689	0.145798
	ATB	0.130283	0.096242	0.114798	0.114332	0.104252	0.117463	0.107702	0.10716	0.118977	0.07916	0.083903	0.102186	0.061729	0.068737	0.084898	0.106078	0.077405	0.071204	0.059056	0.078373	0.085426	0.069265	0.102556	0.07639	0.084853	0.110697	0.091374	0.098672	0.147699	0.15008	0.117461	0.1356	0.130677	0.109987	0.09084	0.139575	0.115714	0.15025	0.139495	0.150795	0.142409	0.186385	0.164993	0.193307	0.223931	0.203079	0.187219	0.175607
	ATB	0.147082	0.156198	0.132669	0.164073	0.146925	0.111962	0.133898	0.110833	0.110114	0.084634	0.106945	0.098063	0.102994	0.077065	0.058312	0.060713	0.065109	0.094965	0.055494	0.094195	0.102259	0.109137	0.112328	0.062725	0.099555	0.098206	0.091251	0.119155	0.101375	0.093032	0.110443	0.107945	0.089853	0.139697	0.123277	0.118536	0.099816	0.155494	0.127432	0.10938	0.119575	0.166528	0.18021	0.191697	0.198078	0.210548	0.202354	0.189862
	ATB	0.084967	0.067116	0.070999	0.089854	0.064432	0.046679	0.049256	0.055761	0.061028	0.033853	0.064518	0.041623	0.02509	0.036777	0.040158	0.034405	0.046856	0.041117	0.048567	0.058724	0.058527	0.051337	0.041169	0.043325	0.044902	0.056535	0.069835	0.05396	0.077662	0.084924	0.071369	0.087221	0.070601	0.10263	0.077269	0.105098	0.110282	0.104452	0.108639	0.12544	0.1262	0.150751	0.165252	0.174233	0.206217	0.208854	0.172883	0.165751
	ATB	0.084332	0.074173	0.036791	0.065757	0.055802	0.05583	0.050982	0.065458	0.055223	0.058096	0.079558	0.050588	0.008487	0.023705	0.033223	0.046238	0.036163	0.036648	0.034041	0.055285	0.060483	0.025134	0.046092	0.049553	0.035855	0.060745	0.067934	0.039463	0.059542	0.062253	0.057892	0.063706	0.070805	0.060504	0.065186	0.093404	0.1003	0.095122	0.093185	0.100726	0.115792	0.113607	0.136425	0.140745	0.159917	0.173429	0.154508	0.139904
	ATB	0.083006	0.075074	0.069859	0.075779	0.05133	0.083669	0.056916	0.065149	0.044907	0.050842	0.055203	0.055613	0.022564	0.03649	0.049074	0.011171	0.039062	0.028036	0.018261	0.041775	0.045943	0.029953	0.052269	0.034274	0.038694	0.054049	0.065704	0.048932	0.043385	0.057414	0.056053	0.064813	0.074082	0.068091	0.045565	0.071472	0.073429	0.082979	0.078184	0.103083	0.107159	0.122938	0.114087	0.147126	0.165964	0.168379	0.145504	0.13829
	ATB	0.11217	0.10601	0.1036	0.112881	0.083165	0.096402	0.112274	0.093235	0.08935	0.075834	0.092219	0.087948	0.057388	0.04888	0.03423	0.066817	0.070635	0.086673	0.081094	0.078299	0.065257	0.076606	0.100125	0.077099	0.078443	0.096349	0.081078	0.083356	0.115629	0.076558	0.086532	0.127115	0.110146	0.10911	0.111761	0.097591	0.122681	0.13115	0.152155	0.1354	0.155521	0.163224	0.147628	0.199148	0.214689	0.17347	0.210491	0.189925
	ATB	0.10326	0.101246	0.081608	0.078348	0.092432	0.072948	0.07159	0.067414	0.07779	0.051752	0.072623	0.060417	0.039303	0.034041	0.027054	0.057011	0.042832	0.033814	0.020864	0.046099	0.048231	0.031487	0.051491	0.028596	0.04315	0.063348	0.062607	0.044317	0.060634	0.058531	0.068995	0.078942	0.07342	0.072769	0.059333	0.073118	0.080662	0.083239	0.077425	0.107118	0.100045	0.131058	0.125713	0.146631	0.170419	0.168237	0.14507	0.154033
	ATB	0.102088	0.126994	0.075816	0.094018	0.093716	0.093757	0.10172	0.088867	0.061711	0.052172	0.095389	0.054765	0.051898	0.072686	0.064154	0.066035	0.071092	0.064306	0.038055	0.056014	0.083534	0.060108	0.06729	0.070767	0.075315	0.089976	0.071871	0.074511	0.085322	0.080027	0.060199	0.091483	0.088028	0.080339	0.103575	0.094182	0.123008	0.121151	0.105659	0.110645	0.110525	0.153492	0.159355	0.167778	0.209721	0.18161	0.184364	0.160284
ATB2019	ATB	0.151752	0.087074	0.066243	0.136818	0.100847	0.140844	0.103333	0.103185	0.124106	0.094425	0.12483	0.096427	0.018175	0.079868	0.10202	0.070831	0.092422	0.067078	0.048932	0.093478	0.082859	0.082878	0.072001	0.077783	0.073521	0.114781	0.112817	0.070621	0.083861	0.079706	0.113336	0.090741	0.102061	0.127464	0.132429	0.087567	0.155258	0.102703	0.141152	0.17038	0.149736	0.197254	0.231228	0.233917	0.227797	0.227152	0.235893	0.208104
	ATB	0.195631	0.194789	0.187274	0.175934	0.163629	0.170728	0.101596	0.122415	0.105478	0.073079	0.112754	0.109668	0.087769	0.059992	0.055527	0.075655	0.089185	0.079191	0.033601	0.070045	0.093291	0.072087	0.078268	0.058154	0.063452	0.077566	0.086478	0.073891	0.085708	0.077294	0.09425	0.096487	0.122138	0.099121	0.104396	0.126226	0.100633	0.154917	0.128126	0.139098	0.121855	0.17246	0.157907	0.245897	0.246468	0.229894	0.186348	0.200574
	ATB	0.133621	0.123974	0.099391	0.134171	0.076867	0.106916	0.134311	0.127368	0.058824	0.073527	0.083631	0.112743	0.097916	0.01498	0.105425	0.036163	0.078667	0.107878	0.062526	0.069058	0.055046	0.087105	0.088292	0.048279	0.090561	0.070569	0.073775	0.114077	0.09336	0.091796	0.130002	0.127744	0.092155	0.080626	0.08689	0.114542	0.15102	0.121784	0.154349	0.131041	0.157874	0.182739	0.210579	0.238702	0.24596	0.244936	0.245531	0.23288
	ATB	0.142256	0.086804	0.136644	0.175441	0.136149	0.145238	0.155303	0.141932	0.116584	0.1036	0.133452	0.10243	0.088428	0.102958	0.072077	0.136854	0.176531	0.118432	0.075176	0.085472	0.073932	0.077898	0.190477	0.113286	0.115457	0.123578	0.164851	0.132455	0.139999	0.184102	0.163986	0.217207	0.180962	0.141053	0.184057	0.149786	0.212099	0.201199	0.240544	0.257816	0.250269	0.196031	0.248072	0.265053	0.335783	0.303772	0.312534	0.267712
	ATB	0.240014	0.196782	0.165828	0.214505	0.133279	0.184387	0.132985	0.203382	0.111972	0.151976	0.15402	0.10748	0.134977	0.168985	0.096411	0.145216	0.114946	0.142163	0.108624	0.143615	0.173507	0.135665	0.130425	0.122338	0.128436	0.148267	0.156	0.148405	0.165588	0.174808	0.176503	0.199758	0.184552	0.159487	0.158747	0.176333	0.141078	0.236476	0.189805	0.220654	0.246265	0.244422	0.246581	0.278683	0.269424	0.278066	0.277297	0.255507
	ATB	0.059496	0.054998	0.034931	0.060131	0.061028	0.071182	0.039481	0.05723	0.056047	0.041593	0.072911	0.052667	0.015087	0.032461	0.015874	0.055877	0.06823	0.057327	0.048341	0.047264	0.036796	0.058513	0.060787	0.036368	0.042605	0.074487	0.071184	0.034575	0.048558	0.059537	0.061832	0.067131	0.031864	0.06182	0.04585	0.070194	0.059027	0.089159	0.080619	0.084943	0.101514	0.107875	0.133782	0.136512	0.147404	0.138592	0.161086	0.154051
	ATB	0.177786	0.115483	0.100233	0.149535	0.119229	0.11837	0.119886	0.120745	0.120908	0.058185	0.101448	0.096799	0.116398	0.103545	0.061204	0.110792	0.153951	0.104282	0.038041	0.093872	0.136656	0.082424	0.087957	0.085896	0.085779	0.066463	0.106935	0.101011	0.128206	0.086292	0.108206	0.062975	0.130987	0.088974	0.153697	0.082102	0.149558	0.12806	0.137179	0.187531	0.148849	0.180189	0.205811	0.236328	0.275278	0.219516	0.254091	0.239937
	ATB	0.205027	0.160772	0.172357	0.231587	0.23698	0.149636	0.151342	0.097663	0.165077	0.122464	0.137507	0.093549	0.107883	0.142298	0.086875	0.136128	0.06539	0.108895	0.089695	0.212117	0.123439	0.051912	0.122012	0.0841	0.128335	0.141132	0.134079	0.12771	0.172016	0.143003	0.129693	0.199291	0.148174	0.14841	0.176711	0.135634	0.117103	0.235102	0.208853	0.225767	0.191053	0.233875	0.264234	0.276627	0.271718	0.300401	0.257427	0.282445
	ATB	0.430596	0.320625	0.317678	0.366062	0.336161	0.208531	0.265419	0.285135	0.154853	0.135164	0.332948	0.228925	0.210066	0.255775	0.148724	0.145067	0.225425	0.192985	0.137559	0.203861	0.208294	0.192189	0.227262	0.157797	0.122473	0.232143	0.262741	0.319025	0.257186	0.163697	0.22015	0.230351	0.162523	0.112996	0.192861	0.339931	0.279519	0.359551	0.278408	0.352426	0.223605	0.353912	0.354675	0.32245	0.340383	0.391379	0.253933	0.306183
	ATB	0.180043	0.10599	0.07427	0.141512	0.121965	0.123983	0.093566	0.15553	0.112488	0.058692	0.132709	0.100464	0.065578	0.075527	0.042396	0.072657	0.080543	0.116312	0.044368	0.096495	0.091161	0.099991	0.122422	0.051724	0.058091	0.045187	0.108294	0.128572	0.134474	0.077199	0.103087	0.094836	0.138539	0.132715	0.107519	0.127709	0.1406	0.178591	0.135672	0.165098	0.158085	0.16244	0.195772	0.220705	0.264187	0.282754	0.190525	0.286941
	ATB	0.163555	0.171402	0.144189	0.146791	0.194564	0.08405	0.09936	0.113196	0.133598	0.109317	0.098443	0.122129	0.079429	0.063519	0.055893	0.102405	0.1028	0.132629	0.077286	0.098789	0.079429	0.084416	0.077822	0.07856	0.090092	0.076471	0.125412	0.09891	0.153154	0.101719	0.108973	0.114578	0.10032	0.120008	0.094257	0.151269	0.158557	0.14554	0.173469	0.159368	0.147038	0.209815	0.175427	0.231316	0.240467	0.247512	0.245463	0.219921
	ATB	0.117994	0.098654	0.106723	0.135432	0.106542	0.102259	0.048014	0.102652	0.054965	0.087121	0.085709	0.081068	0.053916	0.031243	0.027225	0.041516	0.091014	0.034013	0.054113	0.070145	0.074302	0.050312	0.048595	0.051882	0.063214	0.060898	0.083215	0.082709	0.103781	0.083346	0.103134	0.080702	0.080171	0.067938	0.103089	0.10344	0.141681	0.118928	0.135432	0.166052	0.14651	0.192106	0.214066	0.207272	0.27895	0.22414	0.225341	0.187182
	ATB	0.110896	0.042544	0.076685	0.102396	0.124324	0.099821	0.06435	0.102417	0.099553	0.045593	0.096114	0.034232	0.040939	0.062978	0.018258	0.053221	0.11839	0.03971	0.048406	0.065309	0.091279	0.048745	0.089905	0.067217	0.087562	0.078834	0.09365	0.087036	0.112067	0.108029	0.057051	0.128705	0.081177	0.127435	0.117837	0.117011	0.119439	0.14939	0.134943	0.158686	0.125657	0.19475	0.155509	0.154938	0.223338	0.217034	0.183336	0.218225
	ATB	0.112107	0.184177	0.121489	0.177337	0.17448	0.110635	0.11335	0.109146	0.104619	0.078156	0.093891	0.119177	0.103636	0.070462	0.048971	0.084555	0.074203	0.086574	0.064569	0.108498	0.071448	0.062058	0.096964	0.082423	0.095529	0.110763	0.076457	0.163104	0.118542	0.102723	0.094523	0.147334	0.122711	0.176905	0.111898	0.184713	0.197828	0.136164	0.12443	0.227276	0.213537	0.23027	0.231784	0.231462	0.238775	0.258194	0.222217	0.237955
	ATB	0.27707	0.249257	0.267194	0.225545	0.222513	0.212527	0.268656	0.266681	0.15618	0.132207	0.227939	0.178811	0.180848	0.136373	0.211661	0.167119	0.154037	0.260796	0.100074	0.187783	0.116805	0.119941	0.160066	0.153538	0.168234	0.151249	0.19814	0.245763	0.29013	0.250584	0.217992	0.123565	0.165131	0.140088	0.240082	0.294062	0.286146	0.357371	0.174069	0.289518	0.227246	0.298917	0.335603	0.35716	0.354812	0.334899	0.350665	0.30514
	ATB	0.103246	0.083375	0.088007	0.122154	0.081479	0.07942	0.058909	0.061022	0.054687	0.044019	0.074577	0.073837	0.042053	0.031318	0.023853	0.03476	0.052181	0.025109	0.037133	0.036654	0.066675	0.059836	0.061227	0.069952	0.067	0.061864	0.067905	0.04946	0.068939	0.07938	0.070061	0.101068	0.075705	0.068347	0.088236	0.093397	0.096627	0.103882	0.119935	0.134358	0.123591	0.128479	0.148735	0.176616	0.193918	0.212876	0.174369	0.162583
ATB2021	ATB	0.24021	0.236779	0.194035	0.189364	0.206717	0.159444	0.164394	0.141412	0.133776	0.093303	0.133568	0.147005	0.079753	0.081875	0.094359	0.108919	0.10381	0.124609	0.053099	0.117381	0.087112	0.119182	0.054408	0.096319	0.110498	0.066008	0.048545	0.141303	0.073834	0.087394	0.131458	0.146331	0.137203	0.118439	0.107912	0.124813	0.131618	0.18681	0.165101	0.162512	0.126187	0.169715	0.160271	0.198815	0.183039	0.155331	0.209317	0.196683
	ATB	0.152014	0.135287	0.078882	0.16741	0.17946	0.178815	0.056451	0.150805	0.114628	0.067276	0.118913	0.108504	0.092668	0.113519	0.081129	0.090129	0.117139	0.130441	0.081591	0.074715	0.133796	0.095314	0.096226	0.120434	0.108511	0.104255	0.147812	0.102031	0.077475	0.040247	0.061847	0.156973	0.117761	0.089898	0.139786	0.081366	0.188041	0.149778	0.152736	0.114778	0.113866	0.140085	0.084011	0.216409	0.187422	0.199743	0.195239	0.157617
	ATB	0.202271	0.190526	0.225161	0.168173	0.16833	0.169056	0.168994	0.127003	0.118665	0.096687	0.104737	0.098822	0.072027	0.05277	0.10384	0.071615	0.070992	0.042681	0.051514	0.08631	0.084149	0.038365	0.068117	0.076109	0.094155	0.010319	0.029789	0.069226	0.053854	0.080104	0.083636	0.065462	0.108552	0.108704	0.098595	0.091999	0.117544	0.107987	0.099628	0.111128	0.114343	0.127435	0.147591	0.164322	0.183502	0.208972	0.18103	0.157035
	ATB	0.082809	0.109549	0.089957	0.104631	0.113975	0.095696	0.087235	0.116698	0.108916	0.100796	0.095103	0.08661	0.067878	0.056561	0.066193	0.087966	0.104784	0.099811	0.096233	0.076935	0.055728	0.071036	0.066494	0.075557	0.083582	0.039674	0.088241	0.098169	0.09878	0.096168	0.095316	0.117018	0.11141	0.091506	0.118304	0.122506	0.132673	0.146041	0.132094	0.153271	0.12297	0.166697	0.182555	0.161365	0.218167	0.174817	0.223962	0.18848
	ATB	0.095366	0.087979	0.108174	0.114093	0.118985	0.102443	0.094551	0.118263	0.08866	0.055899	0.142646	0.140577	0.05358	0.082226	0.080503	0.155756	0.087523	0.070785	0.094436	0.075136	0.09806	0.108234	0.089455	0.063308	0.04958	0.084651	0.092577	0.108653	0.087493	0.104751	0.108547	0.124487	0.083345	0.104467	0.095196	0.071385	0.087168	0.122362	0.083465	0.122486	0.125319	0.15735	0.1239	0.160519	0.158759	0.148259	0.168462	0.154959
	ATB	0.162187	0.217885	0.152806	0.180389	0.160855	0.1527	0.109101	0.148065	0.075009	0.108949	0.071002	0.059544	0.079819	0.084974	0.073229	0.057681	0.047507	0.110194	0.038396	0.084155	0.030417	0.050832	0.032207	0.083811	0.04542	0.057055	0.076116	0.096463	0.06666	0.128656	0.098261	0.10208	0.116367	0.07512	0.122225	0.078116	0.09288	0.097844	0.140149	0.096862	0.096185	0.133739	0.182209	0.205001	0.140756	0.196832	0.153496	0.155036
	ATB	0.071276	0.056901	0.051586	0.049031	0.063411	0.045252	0.045908	0.058454	0.080056	0.022379	0.065547	0.054022	0.060374	0.034403	0.059476	0.068327	0.076744	0.035734	0.057494	0.039611	0.084226	0.061343	0.036101	0.068656	0.059616	0.065652	0.086447	0.032346	0.045603	0.060649	0.059081	0.085941	0.055899	0.0546	0.077946	0.023395	0.070645	0.076189	0.049537	0.08696	0.067706	0.065188	0.122359	0.110744	0.148982	0.155631	0.144365	0.132356
	ATB	0.160312	0.118883	0.119202	0.150615	0.14794	0.148013	0.092956	0.119529	0.097252	0.066649	0.149125	0.116684	0.106566	0.112146	0.085806	0.111373	0.09984	0.112177	0.055593	0.110515	0.125742	0.076099	0.079942	0.067005	0.111689	0.122579	0.159642	0.156599	0.124161	0.100505	0.126403	0.148514	0.162745	0.145718	0.100394	0.145171	0.137528	0.152455	0.179584	0.153884	0.115462	0.164324	0.120547	0.183457	0.180485	0.195692	0.171037	0.148172
	ATB	0.137432	0.168665	0.129581	0.141021	0.166744	0.131463	0.115127	0.075216	0.078094	0.111281	0.125591	0.075676	0.095948	0.069952	0.104815	0.123128	0.09671	0.089328	0.037566	0.130136	0.075367	0.130922	0.137392	0.095153	0.136667	0.133393	0.093124	0.124133	0.10482	0.156837	0.142414	0.118468	0.097946	0.150396	0.094716	0.138368	0.163079	0.131478	0.157223	0.180145	0.196703	0.159262	0.171737	0.166831	0.143732	0.149324	0.171029	0.176114
	ATB	0.082522	0.089303	0.090363	0.147073	0.108555	0.079497	0.097902	0.089397	0.108443	0.063832	0.097795	0.057311	0.053605	0.059439	0.102105	0.082015	0.063229	0.06131	0.043252	0.066534	0.095613	0.063777	0.082215	0.077226	0.091401	0.07833	0.096843	0.103066	0.108765	0.074793	0.079134	0.09189	0.090766	0.085637	0.116353	0.091118	0.127254	0.138684	0.109129	0.132387	0.134122	0.14753	0.13877	0.191217	0.22375	0.208554	0.166066	0.149017
	ATB	0.191716	0.238319	0.124425	0.217915	0.213559	0.168611	0.125324	0.178866	0.141607	0.163327	0.164766	0.13812	0.114806	0.178261	0.126905	0.119411	0.12932	0.067158	0.045621	0.088037	0.138235	0.109388	0.141276	0.138394	0.110298	0.115062	0.13255	0.100996	0.144403	0.136452	0.130664	0.165077	0.137523	0.070867	0.135169	0.187901	0.170341	0.159969	0.19764	0.170922	0.213827	0.197362	0.195438	0.200726	0.259177	0.280732	0.26538	0.267336
	ATB	0.105342	0.079754	0.071763	0.110523	0.113435	0.169532	0.101004	0.079543	0.116167	0.078093	0.081771	0.073688	0.067488	0.061261	0.0531	0.085546	0.076139	0.031307	0.082958	0.072933	0.060145	0.060573	0.100474	0.037104	0.044418	0.059614	0.074303	0.080486	0.083867	0.083685	0.066954	0.127139	0.097918	0.046399	0.092829	0.126534	0.111598	0.125163	0.103437	0.094933	0.114191	0.177295	0.133182	0.14669	0.210969	0.180591	0.219761	0.166128
	ATB	0.155416	0.130358	0.141761	0.151641	0.132684	0.073443	0.11024	0.129479	0.114181	0.070495	0.116253	0.074802	0.061214	0.056802	0.093731	0.094127	0.064519	0.113942	0.064396	0.068925	0.049231	0.057274	0.078142	0.077506	0.050475	0.113946	0.079866	0.071739	0.094776	0.059047	0.076346	0.168604	0.125942	0.13424	0.127815	0.132733	0.163955	0.151553	0.137264	0.163554	0.126675	0.197953	0.176086	0.211908	0.225283	0.234323	0.191601	0.1773
	ATB	0.173116	0.128028	0.098542	0.129457	0.138429	0.128893	0.054364	0.032787	0.080811	0.058695	0.075952	0.084938	0.053855	0.047359	0.024756	0.066252	0.038869	0.053085	0.008028	0.098455	0.046911	0.046245	0.038212	0.072529	0.059065	0.061905	0.067819	0.039096	0.066702	0.065871	0.08481	0.099798	0.104589	0.074248	0.100672	0.090388	0.088958	0.088978	0.053026	0.113656	0.081362	0.108239	0.1674	0.165189	0.153874	0.140867	0.163288	0.146512
	ATB	0.124117	0.086496	0.115956	0.136214	0.12886	0.121297	0.140934	0.152543	0.065586	0.091276	0.136782	0.10759	0.088387	0.102728	0.045455	0.139902	0.136035	0.133955	0.101433	0.119815	0.12506	0.145088	0.124441	0.10717	0.072418	0.103227	0.113024	0.098272	0.09085	0.075806	0.112227	0.140658	0.142162	0.115935	0.116008	0.075719	0.14579	0.155783	0.105274	0.126906	0.114078	0.150142	0.174271	0.200705	0.189895	0.172273	0.196508	0.165663
	ATB	0.203698	0.166909	0.185005	0.201194	0.134628	0.144123	0.134039	0.163053	0.092033	0.074814	0.067505	0.08303	0.094084	0.108512	0.114274	0.10948	0.082525	0.068135	0.078327	0.070024	0.090938	0.144802	0.075753	0.084141	0.119883	0.140296	0.057121	0.125722	0.154808	0.092782	0.149612	0.101341	0.106898	0.096552	0.138688	0.138867	0.165474	0.137987	0.193283	0.142766	0.129854	0.176941	0.161015	0.202798	0.199722	0.17881	0.242244	0.159045
ATB2022	ATB	0.143871	0.136125	0.103976	0.156712	0.129285	0.122906	0.078782	0.123551	0.139149	0.062144	0.142969	0.122509	0.081847	0.060529	0.080382	0.065251	0.089749	0.097504	0.050372	0.061644	0.074915	0.065262	0.101821	0.109836	0.058739	0.121541	0.142009	0.153721	0.085347	0.123812	0.148909	0.165219	0.146722	0.111238	0.083243	0.118353	0.129335	0.177942	0.118163	0.161877	0.149254	0.184495	0.193012	0.173257	0.224924	0.249857	0.208136	0.215869
	ATB	0.188576	0.127358	0.129821	0.186647	0.179477	0.200003	0.232226	0.180971	0.137983	0.192432	0.153917	0.23547	0.110032	0.149265	0.073313	0.099411	0.062222	0.137779	0.068594	0.104143	0.13901	0.10574	0.143844	0.175874	0.145679	0.18888	0.155762	0.169971	0.17802	0.084229	0.196331	0.183151	0.180495	0.184347	0.184664	0.145253	0.216199	0.191787	0.157774	0.226817	0.16621	0.25902	0.25904	0.235357	0.327617	0.325677	0.281879	0.282193
	ATB	0.13706	0.169338	0.203936	0.17032	0.167395	0.147243	0.118402	0.102914	0.107208	0.104847	0.128673	0.129612	0.067717	0.085815	0.041537	0.130116	0.10661	0.082654	0.042556	0.102407	0.095329	0.072589	0.120623	0.103783	0.084724	0.121849	0.105892	0.119063	0.12889	0.124535	0.170413	0.118682	0.127465	0.127431	0.11044	0.11117	0.149694	0.167991	0.198062	0.153068	0.150753	0.263912	0.285146	0.226888	0.290678	0.287996	0.24544	0.268467
	ATB	0.159655	0.135285	0.133053	0.163525	0.11555	0.119719	0.088752	0.132757	0.122148	0.070788	0.093875	0.096803	0.054491	0.104499	0.073046	0.083239	0.157965	0.092626	0.067822	0.079127	0.1048	0.126993	0.08763	0.078817	0.086609	0.100966	0.086674	0.095711	0.125852	0.096025	0.073305	0.122618	0.078904	0.136917	0.085072	0.086274	0.131601	0.123581	0.117114	0.132942	0.102666	0.146856	0.185896	0.184999	0.21093	0.158715	0.177136	0.179161
	ATB	0.262568	0.28452	0.212262	0.250714	0.221918	0.251046	0.193069	0.139761	0.105958	0.097183	0.204992	0.137961	0.054162	0.087618	0.044319	0.11978	0.096405	0.106819	0.102519	0.090955	0.123566	0.132834	0.104139	0.12146	0.145214	0.117505	0.09056	0.071862	0.12344	0.144021	0.125317	0.172427	0.167139	0.108281	0.136198	0.155825	0.112092	0.133816	0.180206	0.15681	0.190664	0.209807	0.190592	0.216291	0.261401	0.256119	0.240591	0.199758
	ATB	0.174681	0.150091	0.129112	0.183661	0.122938	0.211584	0.154324	0.159212	0.130026	0.106661	0.141769	0.167798	0.108548	0.090227	0.111003	0.076333	0.091606	0.073846	0.084734	0.100361	0.134195	0.115511	0.147968	0.112901	0.121512	0.142366	0.147349	0.156335	0.132574	0.129687	0.150298	0.20045	0.175811	0.122132	0.139292	0.151463	0.18344	0.19127	0.134351	0.152497	0.175062	0.226878	0.201864	0.211754	0.277648	0.227886	0.253727	0.245203
	ATB	0.189199	0.190575	0.217434	0.225398	0.15982	0.154294	0.146228	0.166332	0.162224	0.107082	0.168867	0.135711	0.140288	0.131304	0.067684	0.083371	0.109385	0.093231	0.061102	0.082047	0.106412	0.050811	0.116807	0.153644	0.105847	0.167139	0.148888	0.115094	0.158981	0.116948	0.125709	0.181872	0.086754	0.217702	0.213942	0.119491	0.188212	0.192027	0.209464	0.19119	0.185375	0.233349	0.208861	0.239335	0.249567	0.280905	0.286829	0.250639
	ATB	0.270375	0.248567	0.20847	0.26303	0.234186	0.166586	0.201	0.198651	0.129623	0.132705	0.234488	0.160355	0.122604	0.1893	0.124688	0.152873	0.173375	0.162494	0.214491	0.139449	0.186709	0.101414	0.215797	0.158858	0.166422	0.20856	0.173244	0.23661	0.146658	0.164968	0.202801	0.265608	0.204925	0.204186	0.198769	0.224124	0.220575	0.31711	0.257803	0.293162	0.260295	0.322145	0.263488	0.337641	0.378224	0.300285	0.314233	0.318814
	ATB	0.237513	0.233193	0.245782	0.219175	0.240011	0.262635	0.201538	0.231493	0.188064	0.171675	0.211055	0.186031	0.180143	0.103199	0.162316	0.205235	0.199876	0.15665	0.136341	0.188035	0.233213	0.159896	0.193907	0.132254	0.155684	0.179709	0.233804	0.20521	0.246009	0.247349	0.242645	0.315909	0.24988	0.187603	0.255851	0.278634	0.282856	0.352638	0.253969	0.30896	0.364453	0.363204	0.338735	0.351601	0.415646	0.334643	0.371347	0.361092
	ATB	0.180226	0.151539	0.105342	0.141424	0.205861	0.1534	0.098189	0.129232	0.099489	0.090484	0.093018	0.128921	0.084905	0.110449	0.077857	0.123461	0.120083	0.173045	0.073879	0.105321	0.074993	0.113101	0.078434	0.092032	0.108352	0.1447	0.116824	0.123959	0.171896	0.152094	0.142471	0.206598	0.167676	0.170721	0.198424	0.245011	0.255539	0.25602	0.189732	0.282981	0.254458	0.259303	0.258726	0.30199	0.323624	0.312019	0.28166	0.33287
	ATB	0.155084	0.163042	0.143462	0.215965	0.173416	0.164495	0.148372	0.156863	0.147559	0.067381	0.130082	0.168691	0.12106	0.148371	0.104348	0.15891	0.103923	0.132218	0.129638	0.141871	0.149216	0.087448	0.102728	0.100118	0.094185	0.192231	0.16389	0.1192	0.159984	0.138646	0.158987	0.122303	0.15301	0.167765	0.217174	0.192112	0.156207	0.184226	0.174135	0.189623	0.208539	0.160795	0.226574	0.215797	0.260367	0.24101	0.256821	0.232049
	ATB	0.122299	0.128123	0.102238	0.123107	0.140874	0.112187	0.104978	0.077415	0.133282	0.071939	0.084914	0.088494	0.075078	0.054722	0.04002	0.058217	0.04972	0.094816	0.094479	0.098198	0.108483	0.063636	0.071834	0.023831	0.030396	0.078398	0.113173	0.061274	0.092827	0.08274	0.111549	0.128083	0.098352	0.035503	0.133806	0.172135	0.108316	0.207276	0.144654	0.186476	0.169227	0.156891	0.205891	0.198834	0.238908	0.563188	0.427523	0.201547
	ATB	0.266435	0.234921	0.253143	0.244131	0.19194	0.251465	0.230069	0.203308	0.176312	0.141739	0.17906	0.188381	0.162728	0.161866	0.175074	0.174289	0.12867	0.198093	0.15199	0.189071	0.147241	0.082914	0.134992	0.224193	0.180949	0.138	0.150106	0.222187	0.20952	0.222797	0.169618	0.172919	0.177126	0.148867	0.161476	0.136378	0.219255	0.185466	0.19569	0.210608	0.196104	0.240597	0.222924	0.251403	0.273428	0.314786	0.210265	0.322373
	ATB	0.226432	0.205093	0.158431	0.202526	0.142537	0.124174	0.190721	0.093052	0.156815	0.108925	0.106852	0.167935	0.09405	0.087592	0.096504	0.118585	0.126314	0.083464	0.175351	0.089863	0.176803	0.159439	0.086222	0.130416	0.147751	0.142557	0.12639	0.095625	0.135894	0.160838	0.155885	0.167526	0.220461	0.170791	0.119507	0.13568	0.156068	0.127557	0.15055	0.207602	0.172768	0.305256	0.202333	0.222345	0.315808	0.283019	0.288704	0.267948
	ATB	0.15943	0.130866	0.1347	0.122561	0.122528	0.142736	0.080412	0.132648	0.124531	0.116937	0.185548	0.107747	0.089244	0.082835	0.050988	0.101351	0.054569	0.107579	0.084056	0.061994	0.09748	0.076145	0.10892	0.088921	0.132801	0.121376	0.15376	0.137713	0.152009	0.094284	0.152968	0.166019	0.182424	0.12767	0.135384	0.123177	0.192985	0.137461	0.164619	0.189802	0.15852	0.18919	0.198352	0.175923	0.204782	0.198563	0.145588	0.156216
	ATB	0.130105	0.145315	0.065646	0.091333	0.122241	0.088766	0.128259	0.127403	0.106682	0.057725	0.099896	0.089694	0.080986	0.080016	0.059955	0.096496	0.110649	0.141164	0.076162	0.068951	0.084939	0.062037	0.072174	0.085205	0.077819	0.099905	0.082721	0.077071	0.125124	0.097691	0.120974	0.073804	0.063893	0.114024	0.112228	0.108192	0.135175	0.150338	0.132692	0.155676	0.147333	0.144245	0.174024	0.208786	0.202292	0.21638	0.210518	0.207519
ATB2023	ATB	0.223767	0.217852	0.124465	0.144781	0.207834	0.192667	0.142438	0.16591	0.129836	0.164068	0.171985	0.180193	0.068049	0.176782	0.055	0.099631	0.159445	0.136495	0.123631	0.182663	0.125934	0.110436	0.112199	0.067708	0.09954	0.174851	0.181533	0.11787	0.171276	0.163235	0.136653	0.159659	0.172503	0.088573	0.151451	0.152176	0.181829	0.20855	0.121029	0.241446	0.223528	0.183045	0.278439	0.220829	0.272262	0.272	0.282232	0.277151
	ATB	0.177021	0.133672	0.147245	0.156665	0.181115	0.208702	0.177694	0.2482	0.080043	0.047268	0.163561	0.137243	0.063945	0.121579	0.097631	0.042478	0.179555	0.094833	0.096253	0.028922	0.087508	0.107406	0.10957	0.146271	0.190232	0.222131	0.09011	0.14896	0.120617	0.156952	0.153256	0.16702	0.214752	0.168886	0.124509	0.126055	0.188946	0.140471	0.218942	0.25331	0.142552	0.218143	0.197079	0.315698	0.314795	0.17429	0.238088	0.255398
	ATB	0.272025	0.17589	0.240898	0.357334	0.280695	0.308974	0.258312	0.385068	0.25967	0.190376	0.300512	0.302981	0.117293	0.219278	0.158957	0.18581	0.214044	0.259474	0.191951	0.188657	0.24551	0.21183	0.291083	0.129265	0.214508	0.190491	0.324156	0.198828	0.248022	0.264166	0.234829	0.359638	0.248577	0.249521	0.204688	0.198382	0.329924	0.380804	0.272608	0.30169	0.264305	0.349702	0.262213	0.330944	0.431714	0.317528	0.353003	0.338445
	ATB	0.216374	0.165159	0.141779	0.157589	0.138255	0.156696	0.137602	0.14345	0.125843	0.172814	0.124581	0.137697	0.086541	0.088483	0.057616	0.102694	0.115824	0.121217	0.112877	0.094916	0.125436	0.093662	0.125454	0.201632	0.151287	0.087993	0.098349	0.13336	0.104957	0.183307	0.148186	0.103724	0.150901	0.07394	0.094164	0.126167	0.177308	0.175428	0.116821	0.111349	0.205051	0.191859	0.183995	0.250994	0.253372	0.303004	0.232249	0.231764
	ATB	0.207196	0.193257	0.155363	0.186395	0.153393	0.19554	0.120512	0.078624	0.14461	0.113977	0.11787	0.111394	0.092095	0.088908	0.125004	0.102316	0.092772	0.103131	0.034754	0.125966	0.115192	0.080237	0.11735	0.058624	0.083102	0.110935	0.094628	0.12427	0.094227	0.140183	0.127376	0.162467	0.159127	0.095001	0.116621	0.151701	0.155573	0.126268	0.156557	0.20517	0.181708	0.178979	0.142529	0.184219	0.255443	0.252077	0.245146	0.225379
	ATB	0.180192	0.146417	0.122995	0.184886	0.139077	0.144921	0.07691	0.142999	0.118343	0.080689	0.061702	0.142386	0.106661	0.069553	0.110947	0.071011	0.104467	0.09806	0.092119	0.098004	0.112957	0.106755	0.118609	0.109655	0.110491	0.122685	0.113224	0.097019	0.153847	0.115869	0.131655	0.133978	0.112193	0.121767	0.107215	0.062603	0.115513	0.113947	0.097664	0.147051	0.120621	0.139772	0.172191	0.151216	0.209003	0.203508	0.190753	0.171908
	ATB	0.136024	0.115652	0.103522	0.1514	0.143282	0.12174	0.124962	0.088662	0.09699	0.080841	0.13767	0.071449	0.082626	0.080718	0.043266	0.113111	0.119799	0.153188	0.110099	0.121714	0.127234	0.094581	0.125888	0.12271	0.07948	0.124271	0.117562	0.100332	0.126502	0.100414	0.148413	0.158935	0.144885	0.092193	0.121824	0.117263	0.13216	0.165051	0.153382	0.178601	0.135517	0.20901	0.167861	0.171438	0.219392	0.217909	0.187004	0.169317
	ATB	0.192116	0.13938	0.142203	0.189719	0.120185	0.165492	0.104072	0.105209	0.106585	0.085571	0.132116	0.121482	0.089198	0.069571	0.068458	0.071599	0.142693	0.041529	0.071589	0.071877	0.066689	0.124	0.095651	0.047913	0.07232	0.065992	0.098224	0.09843	0.090539	0.107341	0.139587	0.095149	0.110733	0.120712	0.110765	0.108246	0.126636	0.151201	0.085012	0.149737	0.145603	0.151006	0.152454	0.187503	0.238447	0.237748	0.184532	0.181812
	ATB	0.131999	0.136647	0.111849	0.125134	0.108952	0.177716	0.127047	0.193828	0.149654	0.080198	0.148517	0.184144	0.057501	0.074566	0.121308	0.165729	0.100027	0.21612	0.109938	0.107652	0.12012	0.093933	0.128987	0.097049	0.099659	0.148089	0.121445	0.121905	0.117902	0.032888	0.146854	0.148767	0.151583	0.120472	0.152986	0.145144	0.093167	0.200333	0.142156	0.139623	0.164863	0.142727	0.248275	0.218917	0.234559	0.251162	0.183802	0.245342
	ATB	0.174889	0.165278	0.113041	0.15662	0.111148	0.096305	0.150163	0.143273	0.118727	0.072792	0.088144	0.093096	0.055433	0.05281	0.047979	0.091056	0.063793	0.138728	0.025858	0.072722	0.109908	0.129566	0.134883	0.066382	0.061393	0.093206	0.085713	0.115481	0.098525	0.097131	0.078966	0.113307	0.06574	0.112724	0.144323	0.15543	0.124753	0.142457	0.154915	0.190342	0.136271	0.153762	0.170619	0.189168	0.262688	0.216029	0.207657	0.232948
	ATB	0.187104	0.162765	0.168326	0.233398	0.202539	0.160421	0.187625	0.198335	0.135267	0.127431	0.154549	0.136936	0.107879	0.135611	0.169085	0.102973	0.143686	0.160896	0.095608	0.119967	0.130151	0.165824	0.118359	0.140227	0.141597	0.162694	0.128238	0.149568	0.160813	0.157261	0.140453	0.165345	0.186935	0.115151	0.143204	0.143325	0.148507	0.187582	0.167258	0.153562	0.194758	0.185426	0.216846	0.248641	0.297079	0.305454	0.29161	0.267599
	ATB	0.180596	0.12812	0.088815	0.121307	0.149391	0.196135	0.131179	0.124545	0.134629	0.105448	0.171581	0.155373	0.115989	0.125155	0.068037	0.095581	0.113772	0.1643	0.129889	0.103666	0.066144	0.116117	0.112109	0.085635	0.10445	0.152793	0.121519	0.149949	0.125658	0.10578	0.168418	0.228995	0.133532	0.13177	0.168865	0.131719	0.215842	0.199628	0.202735	0.210263	0.204503	0.24419	0.242624	0.266483	0.323714	0.295346	0.314825	0.290197
	ATB	0.190837	0.191259	0.173818	0.242436	0.219269	0.173724	0.145087	0.173585	0.209795	0.177983	0.166053	0.202879	0.131709	0.167057	0.093434	0.124144	0.161496	0.170848	0.137237	0.184325	0.183595	0.16221	0.126278	0.115302	0.151242	0.141437	0.10077	0.1747	0.168984	0.113904	0.17874	0.207847	0.203387	0.16709	0.207682	0.178123	0.150156	0.164316	0.107818	0.215113	0.172827	0.261342	0.267244	0.240782	0.298883	0.259728	0.324612	0.237862
	ATB	0.209067	0.171697	0.207847	0.201558	0.145425	0.113952	0.142847	0.119191	0.134359	0.120029	0.117173	0.165751	0.092732	0.07374	0.111436	0.11689	0.124818	0.113095	0.089595	0.126493	0.096808	0.094852	0.082138	0.102967	0.113567	0.17831	0.141517	0.162561	0.148008	0.17918	0.145148	0.16161	0.122348	0.134126	0.152564	0.135343	0.128472	0.192295	0.197705	0.197076	0.197821	0.163921	0.245313	0.227966	0.319622	0.261055	0.292978	0.228691
	ATB	0.167058	0.184821	0.104226	0.204211	0.198885	0.167699	0.131566	0.162735	0.119554	0.129927	0.117144	0.136873	0.060994	0.082109	0.075516	0.053394	0.123386	0.072573	0.125603	0.082206	0.057909	0.08898	0.098468	0.078508	0.088889	0.091852	0.078043	0.04794	0.090859	0.134669	0.107637	0.152678	0.11848	0.154398	0.156259	0.10091	0.12849	0.130324	0.125098	0.210753	0.163326	0.132926	0.214637	0.189286	0.226324	0.245445	0.237768	0.238768
	ATB	0.155099	0.137889	0.137815	0.180454	0.166303	0.107913	0.085813	0.136785	0.137845	0.048774	0.117106	0.103799	0.064564	0.074892	0.05441	0.059655	0.073126	0.083265	0.097128	0.10576	0.083796	0.039402	0.081434	0.07753	0.128007	0.095936	0.125701	0.087782	0.044862	0.119458	0.124819	0.137887	0.072675	0.087665	0.102129	0.101094	0.092404	0.128825	0.143753	0.166376	0.156619	0.156044	0.201758	0.222581	0.254483	0.188716	0.210523	0.189009
ATB2024	ATB	0.121139	0.081697	0.106113	0.096742	0.079258	0.087074	0.081918	0.071996	0.091272	0.049376	0.07409	0.084077	0.057228	0.072219	0.049517	0.075017	0.037206	0.075002	0.038495	0.075466	0.065779	0.106935	0.07445	0.066396	0.049699	0.07637	0.090644	0.096791	0.074229	0.05899	0.137325	0.13833	0.087854	0.109613	0.146182	0.121876	0.142844	0.149448	0.147309	0.177095	0.161449	0.143723	0.182047	0.185905	0.197342	0.215023	0.214028	0.19298
	ATB	0.12141	0.059885	0.08262	0.121234	0.108444	0.134131	0.085994	0.125869	0.106072	0.049208	0.06877	0.061993	0.07234	0.107499	0.062301	0.064971	0.031497	0.074029	0.038722	0.041231	0.061497	0.072895	0.070757	0.037698	0.084514	0.071806	0.095714	0.083998	0.086869	0.078043	0.061741	0.119595	0.087961	0.087527	0.08193	0.101742	0.102822	0.115759	0.109181	0.166398	0.121125	0.145474	0.16424	0.193727	0.233154	0.202562	0.19937	0.186682
	ATB	0.151169	0.137801	0.132712	0.146683	0.115371	0.124706	0.121131	0.139259	0.109279	0.071175	0.107232	0.08968	0.066672	0.06853	0.050288	0.12195	0.084042	0.09918	0.056172	0.07761	0.09677	0.129937	0.102163	0.079134	0.084201	0.08424	0.152603	0.115925	0.133995	0.149746	0.09841	0.138866	0.128551	0.085396	0.102516	0.121656	0.148267	0.123494	0.106734	0.137787	0.146332	0.200002	0.194062	0.210356	0.211765	0.21794	0.253481	0.206385
	ATB	0.241886	0.193237	0.203957	0.209581	0.199384	0.343456	0.159628	0.179669	0.220659	0.280477	0.365652	0.297295	0.336243	0.174172	0.300707	0.273702	0.246323	0.17543	0.207844	0.287529	0.096922	0.199922	0.298431	0.213031	0.322077	0.257991	0.195905	0.313348	0.28789	0.271037	0.180479	0.068204	0.189907	0.218477	0.335994	0.152173	0.254647	0.344224	0.310242	0.178655	0.136137	0.334791	0.153514	0.198286	0.162815	0.273147	0.274993	0.255259
	ATB	0.09569	0.062224	0.036637	0.093367	0.048468	0.057505	0.047041	0.077737	0.057142	0.042749	0.069977	0.080911	0.042511	0.047955	0.048795	0.054339	0.058856	0.066321	0.047412	0.069906	0.069411	0.045726	0.04762	0.049142	0.056246	0.059226	0.068991	0.065311	0.081942	0.044609	0.061567	0.068873	0.057372	0.055693	0.052915	0.037099	0.066947	0.07641	0.077831	0.098684	0.073649	0.099333	0.11559	0.126012	0.138967	0.125539	0.148563	0.109276
	ATB	0.118745	0.118264	0.114551	0.123636	0.078762	0.114786	0.078501	0.126442	0.120743	0.087899	0.125592	0.097804	0.125834	0.096556	0.069001	0.073691	0.113937	0.120494	0.095622	0.109299	0.134274	0.129812	0.097849	0.099556	0.087586	0.135316	0.121335	0.101915	0.113263	0.08494	0.101888	0.136491	0.126793	0.108699	0.094421	0.111989	0.155491	0.169185	0.153066	0.152993	0.113834	0.193784	0.158026	0.196514	0.208475	0.219353	0.186501	0.162792
	ATB	0.207813	0.22993	0.170835	0.251502	0.204775	0.190471	0.185775	0.157596	0.156881	0.117387	0.122674	0.1445	0.068256	0.14373	0.098792	0.133328	0.120165	0.098949	0.111518	0.129062	0.136866	0.189344	0.138409	0.099437	0.132333	0.127088	0.110348	0.142619	0.129589	0.139399	0.135489	0.13641	0.084844	0.148887	0.139695	0.123286	0.17723	0.150752	0.171153	0.181598	0.201216	0.211413	0.164034	0.202429	0.287784	0.238352	0.218347	0.22667
	ATB	0.231481	0.169634	0.150466	0.19703	0.364929	0.307878	0.163604	0.234667	0.189916	0.159585	0.235735	0.345647	0.174953	0.229789	0.261001	0.170751	0.29869	0.218863	0.094345	0.18253	0.266514	0.177244	0.12987	0.189849	0.170746	0.257204	0.328089	0.121729	0.099906	0.180007	0.315881	0.247573	0.211933	0.158901	0.103922	0.164621	0.319887	0.257284	0.144564	0.315601	0.156692	0.131066	0.254287	0.196121	0.298482	0.250294	0.23515	0.16216
	ATB	0.249103	0.227608	0.188534	0.201443	0.216044	0.211369	0.234367	0.169249	0.223295	0.142147	0.228076	0.153555	0.157948	0.155577	0.149806	0.14062	0.196988	0.143124	0.186788	0.20265	0.153629	0.197175	0.153065	0.113939	0.105916	0.134931	0.125947	0.20125	0.177827	0.195693	0.146821	0.189903	0.149351	0.210085	0.233634	0.142214	0.174959	0.19922	0.137197	0.15631	0.216854	0.266387	0.198242	0.25282	0.270129	0.284031	0.240306	0.199916
	ATB	0.271332	0.202239	0.265022	0.287899	0.283958	0.361648	0.320963	0.249767	0.192972	0.206748	0.261239	0.332156	0.172331	0.210594	0.314092	0.231752	0.267151	0.13352	0.284623	0.289228	0.171634	0.264	0.260465	0.207945	0.258558	0.24144	0.115193	0.251961	0.279668	0.320503	0.323679	0.294851	0.299871	0.220179	0.389024	0.282997	0.29941	0.251814	0.24762	0.252924	0.241344	0.275123	0.216576	0.431762	0.271544	0.300186	0.379984	0.308839
	ATB	0.243852	0.193738	0.171998	0.261849	0.175032	0.204511	0.186549	0.218356	0.189065	0.139727	0.165547	0.211189	0.139418	0.158778	0.143069	0.140805	0.15802	0.165312	0.142907	0.163358	0.168035	0.124327	0.174973	0.140378	0.132294	0.184182	0.144643	0.136106	0.18043	0.187558	0.191672	0.216537	0.170379	0.192928	0.172134	0.177339	0.223603	0.252609	0.19386	0.196239	0.154108	0.218332	0.21955	0.260591	0.300734	0.282576	0.235205	0.241123
	ATB	0.147365	0.100709	0.114679	0.144101	0.129812	0.133087	0.11748	0.13522	0.123762	0.082441	0.113052	0.1208	0.082557	0.103197	0.061712	0.081867	0.121708	0.102421	0.115577	0.099404	0.124838	0.127937	0.118407	0.128274	0.117592	0.106795	0.13246	0.083875	0.13281	0.125177	0.122588	0.129661	0.088337	0.110431	0.156879	0.104774	0.146407	0.1445	0.12627	0.173099	0.108709	0.177672	0.134457	0.179965	0.209757	0.234242	0.247612	0.188803
	ATB	0.221817	0.231166	0.278679	0.19416	0.202625	0.173272	0.171415	0.132347	0.063427	0.168432	0.149022	0.186691	0.105706	0.072032	0.099086	0.19506	0.099094	0.16292	0.127838	0.165323	0.129156	0.155834	0.133391	0.093889	0.111223	0.174216	0.102042	0.086678	0.193178	0.132245	0.184947	0.12469	0.1811	0.116231	0.175555	0.209376	0.224405	0.192149	0.28719	0.228505	0.216167	0.196957	0.216626	0.228685	0.247377	0.253185	0.210815	0.204331
	ATB	0.154775	0.260515	0.197693	0.279002	0.235438	0.18522	0.253957	0.192448	0.220945	0.221192	0.1477	0.250059	0.30248	0.28857	0.188282	0.202196	0.169915	0.288517	0.198597	0.246911	0.325856	0.201729	0.201393	0.268356	0.088317	0.096251	0.222809	0.277913	0.186515	0.223049	0.279607	0.259225	0.260748	0.227431	0.230743	0.206573	0.318073	0.182139	0.170937	0.280891	0.246041	0.196608	0.195019	0.274391	0.247433	0.176546	0.241816	0.228264
	ATB	0.145711	0.099608	0.10082	0.110889	0.121828	0.112634	0.091216	0.083796	0.070528	0.066343	0.107035	0.069828	0.070643	0.060236	0.061954	0.054358	0.073855	0.071743	0.061228	0.088709	0.08321	0.05699	0.09293	0.050569	0.042854	0.092264	0.112692	0.103147	0.077466	0.097595	0.091018	0.114238	0.093724	0.099282	0.094538	0.094742	0.121625	0.112932	0.11781	0.1198	0.131245	0.162934	0.148216	0.172577	0.226618	0.19342	0.197751	0.176604
	ATB	0.121839	0.110777	0.081324	0.085849	0.10114	0.066426	0.110915	0.118815	0.101262	0.087174	0.09319	0.077967	0.070469	0.042254	0.018575	0.061757	0.077577	0.055662	0.061222	0.071563	0.06941	0.064535	0.07936	0.108151	0.062217	0.106535	0.093939	0.100471	0.107974	0.122221	0.114358	0.150724	0.077855	0.104311	0.139538	0.123189	0.134066	0.126836	0.122592	0.165252	0.155122	0.158668	0.205691	0.187465	0.250637	0.232611	0.257537	0.224943
ATB2025	ATB	0.165508	0.116002	0.124426	0.12941	0.213685	0.191819	0.108174	0.135294	0.151207	0.163018	0.163717	0.155363	0.115773	0.160162	0.174441	0.211191	0.190589	0.221881	0.150334	0.05588	0.175377	0.116211	0.105096	0.166443	0.279045	0.17443	0.118019	0.185955	0.128854	0.106947	0.172001	0.125213	0.163454	0.210651	0.125673	0.173582	0.150246	0.22944	0.216076	0.176185	0.153503	0.157216	0.262667	0.268418	0.245659	0.278914	0.184895	0.174399
	ATB	0.141423	0.113424	0.145123	0.145222	0.101263	0.177464	0.106782	0.129067	0.125392	0.084938	0.099176	0.098491	0.092962	0.092339	0.093607	0.134458	0.129036	0.132566	0.137605	0.096325	0.130374	0.111349	0.094486	0.152021	0.070717	0.101619	0.088114	0.119361	0.08458	0.107403	0.133085	0.140373	0.123147	0.097286	0.113888	0.11781	0.146275	0.190501	0.161127	0.124466	0.160469	0.217345	0.210373	0.211407	0.214329	0.244586	0.26049	0.206331
	ATB	0.125218	0.130056	0.118894	0.101562	0.116724	0.079868	0.077837	0.073892	0.081845	0.079151	0.092675	0.05992	0.083301	0.042152	0.063075	0.072066	0.092072	0.079918	0.039527	0.083423	0.084019	0.082907	0.110217	0.048548	0.05773	0.083838	0.076854	0.045491	0.092991	0.10023	0.068756	0.109444	0.095515	0.093736	0.145487	0.120701	0.104883	0.119537	0.110539	0.171062	0.119109	0.161395	0.186796	0.21803	0.247922	0.232997	0.20794	0.244162
	ATB	0.117879	0.087113	0.077763	0.157845	0.134489	0.083445	0.084035	0.070106	0.060305	0.085366	0.10206	0.045681	0.040852	0.045104	0.020215	0.050377	0.040435	0.070719	0.045233	0.075177	0.059447	0.065565	0.068918	0.057385	0.047746	0.063453	0.054458	0.064937	0.092937	0.066072	0.052397	0.102819	0.068172	0.087055	0.075658	0.084509	0.117147	0.099874	0.094227	0.119433	0.106846	0.155735	0.139342	0.169141	0.195282	0.192225	0.18314	0.169194
	ATB	0.129041	0.218924	0.258566	0.277822	0.250277	0.242562	0.134041	0.240803	0.254857	0.229068	0.222101	0.243199	0.179603	0.239661	0.272628	0.270439	0.297611	0.368021	0.183148	0.228262	0.294797	0.247822	0.290345	0.18355	0.188246	0.222554	0.266864	0.194131	0.263133	0.280969	0.273033	0.277505	0.237721	0.241598	0.328543	0.167549	0.198442	0.267342	0.270045	0.277184	0.17867	0.312956	0.279008	0.291304	0.317393	0.307399	0.308909	0.291732
	ATB	0.167443	0.158327	0.161945	0.185921	0.179077	0.166438	0.138726	0.172708	0.163942	0.097999	0.170529	0.162279	0.073677	0.093301	0.12789	0.118437	0.093618	0.128339	0.065531	0.109988	0.123101	0.097651	0.13685	0.092227	0.112263	0.195976	0.130968	0.175395	0.135323	0.139884	0.133479	0.169673	0.174823	0.128294	0.171773	0.164589	0.167026	0.188886	0.180676	0.228524	0.19261	0.210702	0.233787	0.230378	0.286199	0.293813	0.307991	0.226344
	ATB	0.136568	0.116913	0.104187	0.165348	0.148868	0.130708	0.167854	0.129205	0.152349	0.107583	0.144617	0.078101	0.076818	0.074625	0.104603	0.07196	0.119094	0.082483	0.048853	0.100039	0.067363	0.072304	0.149521	0.051344	0.119909	0.075811	0.121595	0.142656	0.100721	0.102939	0.074815	0.130132	0.088643	0.105421	0.121064	0.049374	0.116628	0.15048	0.167054	0.147659	0.104883	0.25019	0.167718	0.224434	0.297181	0.259666	0.208852	0.193732
	ATB	0.196757	0.119288	0.107757	0.184618	0.16968	0.115601	0.10781	0.143873	0.129436	0.087399	0.107718	0.09011	0.055562	0.104376	0.114686	0.065373	0.129776	0.084049	0.078047	0.080906	0.069075	0.086672	0.09739	0.066872	0.105992	0.115625	0.067248	0.093924	0.068449	0.104298	0.083035	0.097055	0.092767	0.123768	0.116774	0.137201	0.139284	0.139256	0.137609	0.160936	0.167863	0.168233	0.141828	0.205007	0.176322	0.279192	0.250208	0.223516
	ATB	0.160759	0.165668	0.120172	0.151654	0.147978	0.088726	0.068321	0.113685	0.082963	0.079869	0.083644	0.127336	0.062013	0.060017	0.050915	0.096672	0.040905	0.087742	0.049139	0.076919	0.070846	0.097998	0.082362	0.05478	0.070415	0.1069	0.047982	0.054284	0.085651	0.106547	0.085239	0.094394	0.113135	0.061771	0.054399	0.110387	0.12835	0.142718	0.096559	0.109911	0.167314	0.184689	0.144171	0.231477	0.23762	0.199008	0.142008	0.204385
	ATB	0.213687	0.130006	0.169804	0.150657	0.112567	0.119647	0.153002	0.101254	0.130948	0.129245	0.124447	0.110846	0.109202	0.09492	0.127544	0.156007	0.074806	0.08161	0.066663	0.103786	0.12387	0.108896	0.124655	0.066457	0.090152	0.075388	0.123584	0.107207	0.104945	0.108266	0.142308	0.136838	0.148799	0.097924	0.134779	0.12778	0.163878	0.160848	0.173835	0.125776	0.16032	0.203282	0.208015	0.224498	0.216532	0.246985	0.268721	0.218322
	ATB	0.298327	0.423611	0.30467	0.446249	0.392137	0.431057	0.260805	0.364283	0.368022	0.221684	0.349139	0.244515	0.249869	0.099553	0.242965	0.15392	0.258159	0.281916	0.293896	0.22128	0.251991	0.158291	0.190418	0.165608	0.201749	0.296231	0.345616	0.310093	0.236005	0.159158	0.224192	0.225437	0.192036	0.197018	0.221816	0.312939	0.2245	0.304738	0.241237	0.289298	0.299965	0.385013	0.354117	0.438914	0.409041	0.292394	0.150227	0.254412
	ATB	0.153869	0.116936	0.143248	0.169306	0.101049	0.135818	0.131596	0.154396	0.141875	0.092093	0.107906	0.113854	0.076839	0.074813	0.115906	0.080863	0.091395	0.083806	0.064924	0.127239	0.086373	0.082934	0.088152	0.090152	0.103929	0.069404	0.144911	0.075041	0.088925	0.098912	0.084922	0.170439	0.113501	0.08772	0.103789	0.128472	0.17307	0.225668	0.164465	0.239339	0.192817	0.193845	0.275141	0.219878	0.213456	0.232639	0.288156	0.222683
	ATB	0.153857	0.144323	0.146734	0.156174	0.152215	0.162306	0.135847	0.124249	0.097314	0.0723	0.156181	0.13541	0.038308	0.104267	0.061414	0.127453	0.117926	0.109256	0.108979	0.12866	0.104207	0.069854	0.116853	0.086257	0.095159	0.074068	0.138828	0.089773	0.098492	0.131127	0.112277	0.126701	0.110134	0.146488	0.127284	0.137344	0.11905	0.157293	0.196242	0.17016	0.160399	0.223787	0.231952	0.257372	0.286176	0.257465	0.288563	0.229857
	ATB	0.134291	0.131213	0.090678	0.165963	0.14328	0.13226	0.127948	0.161645	0.123111	0.075393	0.133296	0.126397	0.102384	0.13287	0.140297	0.08136	0.098361	0.097275	0.143316	0.165806	0.093982	0.127117	0.150139	0.096747	0.088066	0.148582	0.132149	0.135045	0.165272	0.201388	0.149497	0.139436	0.141751	0.144961	0.135079	0.132095	0.156525	0.164867	0.152617	0.16931	0.135365	0.143393	0.174396	0.19934	0.253299	0.189924	0.228753	0.233434
	ATB	0.257319	0.268799	0.259512	0.227046	0.17859	0.252234	0.211454	0.19554	0.262201	0.210761	0.302044	0.281216	0.185487	0.200093	0.251724	0.258549	0.302417	0.308705	0.156909	0.306015	0.231973	0.229986	0.282006	0.143263	0.223789	0.229331	0.246718	0.222871	0.163792	0.265153	0.174262	0.259599	0.312168	0.341623	0.253639	0.192069	0.28278	0.254788	0.206084	0.32796	0.295956	0.283204	0.25216	0.423426	0.303712	0.351194	0.354963	0.346503
	ATB	0.131685	0.09961	0.112681	0.133008	0.125189	0.179667	0.136677	0.137236	0.116599	0.096992	0.091053	0.090164	0.04975	0.090824	0.1577	0.087204	0.123036	0.088822	0.089474	0.090516	0.116292	0.131796	0.104518	0.127344	0.079934	0.137498	0.11463	0.121058	0.126293	0.1044	0.161656	0.179072	0.159666	0.167547	0.164042	0.173075	0.197201	0.182423	0.157258	0.196121	0.265407	0.270786	0.278022	0.243242	0.252667	0.258345	0.226069	0.266127
ATB2026	ATB	0.252664	0.252999	0.220534	0.215996	0.22106	0.176855	0.218952	0.245546	0.193838	0.116403	0.202123	0.151011	0.15147	0.147449	0.192137	0.144797	0.157767	0.139622	0.138735	0.167714	0.156829	0.157406	0.188823	0.173076	0.158606	0.172088	0.148536	0.176718	0.143595	0.173392	0.195257	0.156264	0.183145	0.154481	0.191254	0.229824	0.211361	0.231637	0.233773	0.264464	0.235153	0.268479	0.271483	0.292864	0.327756	0.313799	0.315308	0.286452
	ATB	0.216524	0.156244	0.166975	0.184873	0.159837	0.113493	0.135705	0.115248	0.101781	0.102371	0.115037	0.143311	0.061563	0.085418	0.113368	0.111392	0.085379	0.098181	0.076218	0.120359	0.08775	0.099072	0.118695	0.115329	0.135692	0.113219	0.11128	0.090638	0.122252	0.097471	0.104715	0.147582	0.122879	0.158403	0.170795	0.131031	0.181718	0.163144	0.165108	0.171313	0.218354	0.235045	0.242455	0.262077	0.254498	0.298151	0.230959	0.222161
	ATB	0.116613	0.137017	0.120425	0.139982	0.173534	0.109466	0.127015	0.098379	0.125786	0.060445	0.140223	0.119928	0.10655	0.108606	0.082545	0.066321	0.082985	0.097942	0.117575	0.11837	0.130646	0.059044	0.131881	0.084864	0.077935	0.102128	0.148027	0.14242	0.125947	0.09603	0.078354	0.140232	0.142364	0.122013	0.100183	0.134363	0.182531	0.183304	0.142666	0.201026	0.198641	0.194337	0.195421	0.240168	0.234427	0.29645	0.289479	0.268964
	ATB	0.127718	0.113044	0.078208	0.110362	0.083427	0.073806	0.063072	0.114155	0.112672	0.080833	0.067676	0.096175	0.060872	0.059561	0.073806	0.077133	0.090437	0.106754	0.095393	0.087725	0.060026	0.103347	0.101165	0.091505	0.083432	0.089175	0.095108	0.073988	0.099183	0.091378	0.070816	0.131586	0.085876	0.079179	0.113282	0.103134	0.141154	0.11599	0.134817	0.107595	0.1044	0.162066	0.167011	0.154639	0.187736	0.200358	0.174247	0.190119
	ATB	0.128044	0.09856	0.10733	0.12637	0.148472	0.099391	0.11026	0.102548	0.093781	0.045863	0.065358	0.109906	0.060618	0.084436	0.065333	0.060387	0.037589	0.031786	0.024612	0.08729	0.056114	0.085773	0.078716	0.038513	0.075338	0.096286	0.063838	0.084655	0.105034	0.080611	0.073016	0.103916	0.109441	0.067545	0.103492	0.101749	0.113582	0.09997	0.100296	0.122152	0.107329	0.172992	0.151323	0.168203	0.205552	0.207988	0.197949	0.207646
	ATB	0.129553	0.114217	0.112505	0.092334	0.103294	0.087452	0.061506	0.082141	0.083033	0.055544	0.06946	0.051601	0.048765	0.042656	0.030923	0.05649	0.073836	0.081913	0.047187	0.055572	0.079059	0.078347	0.072033	0.077432	0.106094	0.092184	0.078448	0.088785	0.072535	0.091142	0.09997	0.120568	0.08881	0.102989	0.086356	0.095704	0.086064	0.103479	0.087958	0.085026	0.064935	0.10275	0.118415	0.096634	0.158378	0.10753	0.099889	0.093534
	ATB	0.146214	0.153169	0.127487	0.14993	0.116271	0.10921	0.079425	0.100525	0.106124	0.051267	0.102269	0.084533	0.043237	0.068871	0.080729	0.047422	0.055376	0.079259	0.052816	0.067937	0.055506	0.083049	0.062378	0.070881	0.045083	0.06432	0.08542	0.046761	0.094117	0.08327	0.084726	0.093094	0.066068	0.081871	0.092172	0.091227	0.104173	0.11605	0.096604	0.182154	0.09459	0.158252	0.136054	0.172078	0.218194	0.179017	0.150545	0.167566
	ATB	0.098625	0.109537	0.090665	0.14948	0.116967	0.086652	0.101647	0.070001	0.101362	0.065935	0.112456	0.127939	0.100438	0.0982	0.07929	0.085255	0.045323	0.073511	0.070206	0.058878	0.058471	0.111864	0.092127	0.107661	0.071883	0.118831	0.118174	0.088878	0.124215	0.105324	0.066849	0.138514	0.112132	0.107913	0.10108	0.088732	0.116369	0.146789	0.126206	0.125363	0.16498	0.165162	0.150737	0.229853	0.196178	0.175241	0.193189	0.202753
	ATB	0.140638	0.16014	0.118237	0.153382	0.102817	0.100373	0.07995	0.127832	0.078209	0.051291	0.106714	0.056863	0.049894	0.067365	0.03691	0.072819	0.09331	0.084232	0.082834	0.078244	0.094349	0.055042	0.05342	0.058323	0.081704	0.088015	0.054723	0.064914	0.046358	0.107245	0.062002	0.076591	0.091444	0.092377	0.087743	0.084799	0.079905	0.101799	0.123207	0.138296	0.107003	0.171338	0.152494	0.173948	0.176308	0.202581	0.192258	0.130707
	ATB	0.224836	0.214283	0.142438	0.124912	0.172864	0.150403	0.101227	0.142918	0.097893	0.089531	0.116939	0.14652	0.077034	0.060217	0.036046	0.078867	0.083809	0.111801	0.08882	0.112608	0.082662	0.069387	0.099249	0.083814	0.092639	0.079009	0.084221	0.136151	0.147596	0.135607	0.102841	0.108223	0.143663	0.125	0.14179	0.124239	0.175473	0.160362	0.139703	0.135117	0.151572	0.22065	0.186298	0.177047	0.224952	0.248791	0.169076	0.243626
	ATB	0.119353	0.117467	0.113106	0.123498	0.119341	0.121431	0.137701	0.097133	0.097294	0.111083	0.054996	0.053319	0.041635	0.081235	0.03433	0.061337	0.082676	0.05962	0.056625	0.042538	0.106807	0.049984	0.090202	0.081396	0.044008	0.107271	0.113853	0.058804	0.115582	0.090623	0.110595	0.106339	0.123815	0.096488	0.11992	0.089134	0.08811	0.131619	0.137865	0.109942	0.115379	0.133613	0.192851	0.159712	0.235639	0.253635	0.214113	0.177518
	ATB	0.356624	0.306324	0.293962	0.407771	0.296282	0.289968	0.240698	0.313886	0.274115	0.201525	0.278916	0.253429	0.131983	0.198836	0.186467	0.300442	0.220654	0.251049	0.187969	0.356154	0.341724	0.213231	0.239263	0.193911	0.286453	0.232381	0.225827	0.274474	0.296552	0.306697	0.22518	0.279622	0.206633	0.217581	0.308768	0.303366	0.26262	0.346613	0.287292	0.268596	0.236242	0.185874	0.282135	0.251223	0.403451	0.353936	0.310899	0.325418
	ATB	0.043193	0.050956	0.032281	0.049248	0.074097	0.047336	0.059403	0.060415	0.051677	0.01135	0.073416	0.05006	0.037811	0.033041	0.028997	0.043665	0.048667	0.079714	0.037768	0.07064	0.056327	0.038633	0.065842	0.009311	0.048879	0.051176	0.04648	0.041592	0.035472	0.04878	0.042051	0.027312	0.04799	0.061463	0.033189	0.042464	0.039306	0.081075	0.073234	0.058464	0.092335	0.090725	0.107639	0.127098	0.147529	0.122487	0.131224	0.12177
	ATB	0.167385	0.13394	0.082747	0.177411	0.134622	0.135883	0.126193	0.155895	0.150391	0.078901	0.107673	0.108342	0.091719	0.130172	0.074263	0.107976	0.162688	0.116246	0.06776	0.086699	0.104681	0.10818	0.066659	0.095052	0.07947	0.112843	0.138863	0.163002	0.138067	0.154362	0.063485	0.158883	0.104662	0.106325	0.16768	0.134394	0.167611	0.185403	0.159886	0.158402	0.156466	0.188474	0.215972	0.180388	0.248973	0.24014	0.303527	0.262847
	ATB	0.145071	0.12815	0.079579	0.117182	0.0604	0.107569	0.071595	0.082698	0.061873	0.076701	0.070592	0.065955	0.073222	0.060674	0.070758	0.102846	0.047893	0.0537	0.033999	0.071059	0.065927	0.072837	0.057843	0.050849	0.062029	0.05712	0.066969	0.045562	0.080291	0.086212	0.086163	0.087556	0.062551	0.10608	0.110524	0.072752	0.113447	0.104482	0.100017	0.126689	0.120999	0.137469	0.160612	0.174933	0.186004	0.170244	0.184734	0.163997
	ATB	0.056722	0.047153	0.030121	0.057086	0.123759	0.086161	0.12027	0.127024	0.140467	0.148261	0.194515	0.177184	0.16846	0.172634	0.154985	0.179185	0.175216	0.119503	0.136337	0.12063	0.084415	0.102959	0.098971	0.054311	0.054643	0.065475	0.018616	0.030864	0.047562	0.051723	0.029218	0.034185	0.022555	0.058875	0.047177	0.069897	0.082639	0.094628	0.122316	0.10365	0.144271	0.179823	0.201058	0.232821	0.248239	0.264071	0.320224	0.301035
ATB2028	ATB	0.181124	0.179118	0.148845	0.185481	0.163508	0.199352	0.112159	0.187901	0.116323	0.211452	0.108401	0.142549	0.070755	0.079357	0.172959	0.104396	0.105609	0.191824	0.111884	0.144997	0.152286	0.136772	0.139404	0.220243	0.158176	0.113494	0.172075	0.174323	0.071486	0.100131	0.200945	0.22862	0.164804	0.173172	0.168473	0.210109	0.180738	0.182461	0.249638	0.317461	0.269965	0.250532	0.205751	0.368493	0.353994	0.348509	0.322271	0.290506
	ATB	0.201724	0.235384	0.196585	0.189764	0.211696	0.191289	0.160385	0.161303	0.154858	0.120992	0.140426	0.174756	0.061561	0.085557	0.109958	0.069075	0.103762	0.073886	0.145996	0.103789	0.115475	0.115335	0.106526	0.105083	0.087712	0.059208	0.126292	0.082679	0.13467	0.113627	0.180176	0.165599	0.114836	0.105047	0.145107	0.130447	0.211503	0.23862	0.176335	0.192878	0.175531	0.194359	0.200224	0.175387	0.165772	0.218972	0.2221	0.217058
	ATB	0.090292	0.112506	0.076551	0.096959	0.102852	0.110716	0.077017	0.047943	0.090555	0.081877	0.106525	0.062708	0.062942	0.014289	0.087203	0.071963	0.077874	0.090481	0.062196	0.106595	0.088994	0.051998	0.094965	0.069472	0.067854	0.0833	0.051759	0.066717	0.10601	0.107234	0.062874	0.111125	0.107992	0.112197	0.122925	0.081596	0.108058	0.091175	0.098906	0.163905	0.162259	0.151129	0.197099	0.190953	0.174698	0.212049	0.191417	0.175449
	ATB	0.136862	0.101076	0.085105	0.109497	0.120945	0.111042	0.049647	0.080393	0.102311	0.050549	0.141302	0.128212	0.080256	0.09702	0.040719	0.094208	0.114319	0.078481	0.031734	0.081865	0.064528	0.085227	0.050253	0.077805	0.079895	0.112397	0.10295	0.127752	0.097176	0.14607	0.13918	0.138585	0.129712	0.15475	0.100165	0.098291	0.18986	0.20293	0.188534	0.235381	0.19559	0.199005	0.258344	0.244081	0.255771	0.256505	0.268222	0.240109
	ATB	0.124221	0.127235	0.104478	0.155883	0.112845	0.114605	0.106124	0.131222	0.107615	0.069111	0.113434	0.124067	0.042219	0.053147	0.046633	0.065967	0.07993	0.061217	0.048895	0.048115	0.093451	0.04837	0.08367	0.059443	0.050942	0.130465	0.093577	0.119803	0.108859	0.105715	0.091505	0.092079	0.104394	0.088279	0.138999	0.09338	0.123129	0.124715	0.095075	0.154269	0.17858	0.194817	0.171553	0.188095	0.233783	0.208819	0.250864	0.174877
	ATB	0.113237	0.11896	0.067535	0.12796	0.090318	0.112604	0.100711	0.098004	0.08817	0.086266	0.073832	0.08226	0.076132	0.07423	0.0556	0.072935	0.064893	0.094998	0.075331	0.068513	0.066517	0.056076	0.060637	0.078679	0.073127	0.110107	0.108641	0.119426	0.069473	0.084342	0.099703	0.134454	0.079626	0.07605	0.093109	0.13205	0.085978	0.117562	0.104096	0.149736	0.148132	0.138034	0.13961	0.192926	0.180021	0.17135	0.180597	0.122617
	ATB	0.202206	0.176137	0.152314	0.150863	0.164269	0.148096	0.138617	0.211436	0.128729	0.11727	0.160931	0.093327	0.1299	0.127931	0.153288	0.104178	0.097374	0.095866	0.052165	0.135274	0.115391	0.140118	0.134149	0.0824	0.118121	0.164269	0.123986	0.14454	0.103545	0.147772	0.155366	0.197141	0.11515	0.143389	0.153537	0.110117	0.13516	0.201967	0.204724	0.17188	0.205814	0.233242	0.233198	0.248764	0.296831	0.184584	0.206199	0.18281
	ATB	0.12617	0.1146	0.080042	0.127529	0.111829	0.069015	0.085621	0.058447	0.071081	0.043823	0.091865	0.077699	0.025507	0.049237	0.061155	0.077852	0.046093	0.052987	0.040637	0.03664	0.062625	0.044998	0.051666	0	0.037917	0.03313	0.083957	0.084704	0.056674	0.080923	0.079377	0.084729	0.078274	0.087055	0.063301	0.05644	0.084196	0.0834	0.096502	0.150601	0.081107	0.163027	0.153441	0.186552	0.199087	0.185338	0.183152	0.176778
	ATB	0.147587	0.109228	0.11182	0.156766	0.135082	0.15575	0.122921	0.148425	0.103724	0.103453	0.135133	0.145222	0.074567	0.122813	0.086115	0.143322	0.094643	0.125282	0.067375	0.133416	0.103219	0.123135	0.112986	0.119498	0.098718	0.158111	0.09039	0.128692	0.10407	0.158299	0.092272	0.108612	0.160531	0.143161	0.096329	0.136147	0.148612	0.177103	0.13202	0.13096	0.159945	0.241421	0.192507	0.175754	0.221331	0.191817	0.173458	0.188701
	ATB	0.152552	0.147047	0.110758	0.181641	0.151889	0.176515	0.069852	0.123333	0.117619	0.096393	0.068838	0.1172	0.063432	0.107061	0.126013	0.126402	0.126176	0.127535	0.100673	0.107391	0.128421	0.130887	0.114772	0.080951	0.103586	0.095802	0.11378	0.094301	0.081272	0.170505	0.095698	0.15088	0.141765	0.112738	0.123632	0.119022	0.123991	0.141193	0.119556	0.186363	0.16014	0.137785	0.185433	0.202165	0.254556	0.224841	0.193725	0.180178
	ATB	0.194061	0.203779	0.170288	0.23204	0.178019	0.152185	0.127982	0.149023	0.211388	0.141949	0.1605	0.211663	0.118306	0.089434	0.12428	0.115093	0.101633	0.083871	0.071911	0.091533	0.121616	0.090205	0.159119	0.16491	0.145844	0.159808	0.088572	0.086338	0.11005	0.164416	0.154603	0.148757	0.143725	0.119103	0.194893	0.156938	0.173103	0.204949	0.140982	0.171191	0.230431	0.209486	0.256848	0.268004	0.257069	0.227169	0.238089	0.263872
	ATB	0.077827	0.107154	0.127245	0.131483	0.099432	0.118358	0.112612	0.083291	0.092857	0.084395	0.122616	0.090276	0.090816	0.134784	0.058899	0.106191	0.116676	0.097543	0.098649	0.096743	0.101252	0.104429	0.13623	0.044656	0.093249	0.063953	0.127734	0.052513	0.15819	0.089266	0.08684	0.032556	0.123794	0.107579	0.102351	0.111457	0.097619	0.060267	0.078481	0.119991	0.154172	0.141454	0.157624	0.161451	0.170214	0.185596	0.157948	0.117371
	ATB	0.16087	0.143443	0.153632	0.154167	0.139944	0.110458	0.131444	0.133425	0.119116	0.09675	0.138609	0.094991	0.088373	0.072668	0.1253	0.099655	0.111425	0.101569	0.061737	0.103599	0.08084	0.139793	0.169635	0.044665	0.104895	0.113775	0.117023	0.070698	0.130185	0.147953	0.083685	0.147502	0.174177	0.143296	0.140989	0.161707	0.196193	0.161464	0.117761	0.14114	0.158343	0.213916	0.199263	0.170987	0.259111	0.237023	0.226857	0.245802
	ATB	0.235501	0.197751	0.159252	0.167659	0.210554	0.17274	0.150678	0.170031	0.131973	0.089311	0.211422	0.172791	0.155423	0.104427	0.120632	0.115597	0.106054	0.121494	0.078777	0.101064	0.14693	0.101553	0.178563	0.097604	0.138526	0.137396	0.146194	0.143804	0.153518	0.144961	0.177245	0.158933	0.166274	0.155272	0.177832	0.195354	0.158624	0.23565	0.167053	0.265842	0.206673	0.228415	0.215144	0.241475	0.260563	0.283299	0.256841	0.290145
	ATB	0.131755	0.121535	0.113603	0.124955	0.103978	0.141704	0.098997	0.135594	0.114562	0.031328	0.119443	0.085112	0.059018	0.028555	0.085438	0.07677	0.073571	0.078078	0.067766	0.085837	0.06789	0.068845	0.060309	0.072466	0.063389	0.073638	0.076149	0.088508	0.097172	0.094912	0.109698	0.141543	0.109595	0.101906	0.138377	0.132695	0.117379	0.191464	0.101691	0.137973	0.137468	0.171223	0.181302	0.228838	0.227322	0.201642	0.227482	0.242304
	ATB	0.138011	0.077858	0.06608	0.09246	0.083084	0.108921	0.066488	0.067413	0.098549	0.044049	0.066527	0.092267	0.028747	0.054799	0.080268	0.055627	0.037677	0.071846	0.057007	0.037404	0.044993	0.045755	0.03879	0.05374	0.069178	0.070419	0.09915	0.068424	0.121906	0.073573	0.072124	0.097603	0.07765	0.088443	0.089098	0.078127	0.099695	0.114353	0.097649	0.0914	0.089131	0.109126	0.15494	0.127189	0.159182	0.154456	0.149303	0.162016
ATB2029	ATB	0.499281	0.448299	0.311291	0.282302	0.295688	0.373389	0.258281	0.346242	0.280778	0.2547	0.368965	0.369138	0.255125	0.233171	0.287255	0.263671	0.301482	0.327505	0.302121	0.352837	0.413715	0.316156	0.25213	0.17329	0.370144	0.324803	0.377641	0.309976	0.211294	0.266712	0.333755	0.394838	0.219101	0.279918	0.245043	0.307133	0.263163	0.348593	0.435441	0.367572	0.362903	0.338967	0.475569	0.302568	0.40809	0.519471	0.495112	0.417508
	ATB	0.205897	0.176405	0.176217	0.182763	0.193417	0.159872	0.188174	0.169103	0.15833	0.154773	0.120081	0.137314	0.093397	0.165092	0.104062	0.124994	0.167914	0.129085	0.144344	0.102568	0.151295	0.146137	0.138177	0.171234	0.173031	0.188426	0.163017	0.143281	0.17991	0.170473	0.168272	0.151682	0.137064	0.211678	0.180426	0.168077	0.192642	0.182687	0.13768	0.187332	0.14313	0.220131	0.243	0.179383	0.275238	0.228363	0.220116	0.253138
	ATB	0.263593	0.270212	0.19209	0.31326	0.344066	0.353149	0.264213	0.281415	0.362879	0.289119	0.214748	0.323172	0.284018	0.399162	0.263501	0.320469	0.325434	0.263089	0.198453	0.282768	0.374495	0.286013	0.394521	0.32087	0.312142	0.182489	0.223243	0.311836	0.266085	0.321913	0.279803	0.155077	0.228012	0.310556	0.293241	0.231722	0.314333	0.298966	0.275948	0.302978	0.276214	0.176384	0.257522	0.444693	0.374007	0.434382	0.37546	0.324337
	ATB	0.288955	0.226556	0.248829	0.291009	0.287123	0.253326	0.127027	0.269453	0.219782	0.282529	0.201672	0.223972	0.268326	0.152657	0.249204	0.116025	0.250826	0.172045	0.209253	0.205757	0.16615	0.135727	0.145845	0.158183	0.207613	0.263924	0.271246	0.240037	0.190039	0.29706	0.229276	0.31042	0.161906	0.175156	0.230232	0.336479	0.346978	0.36082	0.251999	0.305203	0.285892	0.303784	0.337882	0.375366	0.384673	0.414879	0.291809	0.349792
[truncated: 925 more rows]
[truncated: 962 more columns]

## Sheet: RS785
RS 785 nm
[truncated: 1,857 more rows]
[truncated: 962 more columns]

## Sheet: SERS
SERS
[truncated: 321 more rows]
[truncated: 962 more columns]
